# Supplementary material for: Syllable retrieval precedes sub-syllabic encoding in Cantonese spoken word production
Source: PLoS One. 2018 Nov 20;13(11):e0207617. doi: 10.1371/journal.pone.0207617 (PMC6245687; doi:10.1371/journal.pone.0207617)
Supplement: S2 File — (XLSX) [file pone.0207617.s002.xlsx]

## Sheet: Exp 1 data
subj	SOA	condition	rel	typ	pic	duration	beyond 2.5 sd by cond	response (0=mistrig; 1=correct; 2=incorrect)	rep	syl	invRT
subj 1	early	1	related	full	pic 22	long	0	0	4	momo
subj 1	late	2	arelated	full	pic 7	long	0	1	12	di
subj 1	early	2	arelated	full	pic 21	short	0	1	1	di
subj 1	early	3	related	afull	pic 30	long	0	1	1	momo
subj 1	early	1	related	full	pic 25	long	0	1	2	momo
subj 1	late	4	arelated	afull	pic 5	short	0	1	8	di
subj 1	late	3	related	afull	pic 15	short	0	1	2	di
subj 1	late	4	arelated	afull	pic 23	short	0	1	1	momo
subj 1	late	2	arelated	full	pic 4	long	0	1	3	di
subj 1	control	4	arelated	afull	pic 13	short	0	0	8	di
subj 1	control	2	arelated	full	pic 1	long	0	1	1	di
subj 1	late	1	related	full	pic 7	long	0	1	3	di
subj 1	early	1	related	full	pic 13	short	0	1	2	di
subj 1	early	4	arelated	afull	pic 4	long	0	1	2	di
subj 1	late	4	arelated	afull	pic 4	long		1	9	di	-0.746269
subj 1	late	2	arelated	full	pic 6	short		1	2	di	-0.747384
subj 1	late	1	related	full	pic 4	long		1	5	di	-0.751315
subj 1	late	1	related	full	pic 21	short		1	2	di	-0.752445
subj 1	late	4	arelated	afull	pic 18	long		1	7	di	-0.752445
subj 1	late	4	arelated	afull	pic 30	long		1	2	momo	-0.760456
subj 1	control	3	related	afull	pic 22	long		1	1	momo	-0.766871
subj 1	early	4	arelated	afull	pic 21	short	0	1	8	di
subj 1	control	1	related	full	pic 4	long	0	1	1	di
subj 1	control	1	related	full	pic 5	short	0	1	2	di
subj 1	early	2	arelated	full	pic 10	short	0	1	2	di
subj 1	late	4	arelated	afull	pic 21	short		1	4	di	-0.794913
subj 1	early	3	related	afull	pic 4	long		1	4	di	-0.797448
subj 1	late	2	arelated	full	pic 18	long		1	2	di	-0.798085
subj 1	late	3	related	afull	pic 25	long		1	3	momo	-0.807103
subj 1	late	1	related	full	pic 26	short		1	8	momo	-0.809061
subj 1	control	4	arelated	afull	pic 5	short		1	4	di	-0.810373
subj 1	early	3	related	afull	pic 6	short		1	1	di	-0.81103
subj 1	control	2	arelated	full	pic 14	short		1	2	di	-0.829187
subj 1	control	2	arelated	full	pic 11	short		1	4	di	-0.829876
subj 1	early	4	arelated	afull	pic 27	long		1	1	momo	-0.834725
subj 1	early	3	related	afull	pic 5	short		1	3	di	-0.841043
subj 1	early	3	related	afull	pic 7	long		1	2	di	-0.84246
subj 1	control	1	related	full	pic 13	short		1	6	di	-0.844595
subj 1	control	2	arelated	full	pic 21	short		1	5	di	-0.852515
subj 1	control	1	related	full	pic 28	long		1	1	momo	-0.860585
subj 1	late	2	arelated	full	pic 22	long		1	9	momo	-0.862069
subj 1	control	4	arelated	afull	pic 4	long		1	6	di	-0.868056
subj 1	control	3	related	afull	pic 11	short		1	2	di	-0.874126
subj 1	control	2	arelated	full	pic 2	long		1	2	di	-0.874126
subj 1	late	2	arelated	full	pic 2	long		1	6	di	-0.883392
subj 1	late	1	related	full	pic 20	short		1	1	di	-0.887311
subj 1	late	4	arelated	afull	pic 9	short		1	4	di	-0.888889
subj 1	control	4	arelated	afull	pic 18	long		1	3	di	-0.890472
subj 1	late	3	related	afull	pic 27	long		1	2	momo	-0.892061
subj 1	late	4	arelated	afull	pic 13	short		1	12	di	-0.895255
subj 1	control	1	related	full	pic 3	long		1	3	di	-0.905797
subj 1	control	2	arelated	full	pic 7	long		1	8	di	-0.906618
subj 1	late	1	related	full	pic 9	short		1	2	di	-0.909918
subj 1	control	4	arelated	afull	pic 21	short		1	12	di	-0.910747
subj 1	late	2	arelated	full	pic 17	short		1	1	di	-0.911577
subj 1	late	2	arelated	full	pic 29	short		1	1	momo	-0.912409
subj 1	control	3	related	afull	pic 10	short		1	1	di	-0.914077
subj 1	control	3	related	afull	pic 13	short		1	11	di	-0.914913
subj 1	late	2	arelated	full	pic 11	short		1	8	di	-0.914913
subj 1	late	3	related	afull	pic 22	long		1	5	momo	-0.915751
subj 1	control	1	related	full	pic 21	short		1	9	di	-0.917431
subj 1	late	2	arelated	full	pic 27	long		1	4	momo	-0.926784
subj 1	late	2	arelated	full	pic 16	short		1	3	di	-0.931966
subj 1	early	4	arelated	afull	pic 13	short		1	4	di	-0.932836
subj 1	control	4	arelated	afull	pic 1	long		1	8	di	-0.935454
subj 1	late	3	related	afull	pic 7	long		1	9	di	-0.93633
subj 1	late	1	related	full	pic 6	short		1	4	di	-0.944287
subj 1	late	4	arelated	afull	pic 7	long		1	5	di	-0.953289
subj 1	early	3	related	afull	pic 13	short		1	7	di	-0.95511
subj 1	early	2	arelated	full	pic 9	short		1	1	di	-0.968992
subj 1	control	1	related	full	pic 8	long		1	10	di	-0.977517
subj 1	early	2	arelated	full	pic 30	long		0	11	momo
subj 1	early	2	arelated	full	pic 15	short		1	8	di	-0.984252
subj 1	control	2	arelated	full	pic 25	long		1	1	momo	-0.984252
subj 1	late	1	related	full	pic 22	long		1	12	momo	-0.996016
subj 1	late	3	related	afull	pic 13	short		1	3	di	-0.997009
subj 1	late	2	arelated	full	pic 28	long		1	3	momo	-0.999001
subj 1	late	1	related	full	pic 16	short		1	5	di	-1
subj 1	late	1	related	full	pic 28	long		1	5	momo	-1.00402
subj 1	late	3	related	afull	pic 2	long		1	1	di	-1.00604
subj 1	late	3	related	afull	pic 24	long		1	4	momo	-1.00806
subj 1	control	4	arelated	afull	pic 20	short		1	2	di	-1.00908
subj 1	control	4	arelated	afull	pic 6	short		1	3	di	-1.01112
subj 1	control	2	arelated	full	pic 9	short		1	5	di	-1.01112
subj 1	control	2	arelated	full	pic 30	long		1	3	momo	-1.01215
subj 1	late	2	arelated	full	pic 23	short		1	8	momo	-1.01523
subj 1	control	3	related	afull	pic 14	short		1	10	di	-1.01626
subj 1	late	3	related	afull	pic 14	short		1	1	di	-1.02041
subj 1	late	3	related	afull	pic 1	long		1	3	di	-1.02459
subj 1	control	2	arelated	full	pic 18	long		1	9	di	-1.02459
subj 1	early	3	related	afull	pic 18	long		1	1	di	-1.02564
subj 1	late	1	related	full	pic 13	short		1	9	di	-1.02775
subj 1	late	1	related	full	pic 30	long		1	4	momo	-1.03306
subj 1	control	2	arelated	full	pic 24	long		1	3	momo	-1.03306
subj 1	control	3	related	afull	pic 4	long		1	8	di	-1.0352
subj 1	control	3	related	afull	pic 7	long		1	6	di	-1.0352
subj 1	late	1	related	full	pic 19	long		1	3	di	-1.0352
subj 1	late	4	arelated	afull	pic 11	short		1	1	di	-1.03734
subj 1	control	3	related	afull	pic 28	long		1	8	momo	-1.04058
subj 1	late	4	arelated	afull	pic 19	long		1	5	di	-1.04167
subj 1	late	4	arelated	afull	pic 20	short		1	6	di	-1.04167
subj 1	late	3	related	afull	pic 20	short		1	8	di	-1.04275
subj 1	control	1	related	full	pic 30	long		1	12	momo	-1.04493
subj 1	late	3	related	afull	pic 28	long		1	12	momo	-1.04603
subj 1	early	1	related	full	pic 24	long		1	1	momo	-1.04822
subj 1	control	3	related	afull	pic 23	short		1	2	momo	-1.05263
subj 1	control	3	related	afull	pic 30	long		1	5	momo	-1.05708
subj 1	early	4	arelated	afull	pic 28	long		1	2	momo	-1.0582
subj 1	late	3	related	afull	pic 21	short		1	7	di	-1.0582
subj 1	late	1	related	full	pic 1	long		1	9	di	-1.05932
subj 1	early	4	arelated	afull	pic 30	long		1	6	momo	-1.06045
subj 1	late	4	arelated	afull	pic 12	long		1	2	di	-1.06383
subj 1	early	1	related	full	pic 23	short		1	3	momo	-1.0661
subj 1	control	1	related	full	pic 24	long		1	5	momo	-1.06838
subj 1	late	3	related	afull	pic 8	long		1	8	di	-1.06952
subj 1	late	4	arelated	afull	pic 22	long		1	3	momo	-1.07181
subj 1	early	4	arelated	afull	pic 15	short		1	1	di	-1.07527
subj 1	control	2	arelated	full	pic 12	long		1	3	di	-1.07643
subj 1	control	1	related	full	pic 18	long		1	12	di	-1.07875
subj 1	control	3	related	afull	pic 19	long		1	6	di	-1.07875
subj 1	late	2	arelated	full	pic 8	long		1	11	di	-1.07991
subj 1	late	2	arelated	full	pic 25	long		1	5	momo	-1.07991
subj 1	control	3	related	afull	pic 6	short		1	5	di	-1.08225
subj 1	control	4	arelated	afull	pic 19	long		1	1	di	-1.08225
subj 1	control	4	arelated	afull	pic 17	short		1	4	di	-1.0846
subj 1	late	2	arelated	full	pic 10	short		1	9	di	-1.08932
subj 1	control	2	arelated	full	pic 6	short		1	9	di	-1.0917
subj 1	control	3	related	afull	pic 5	short		1	7	di	-1.0929
subj 1	late	2	arelated	full	pic 14	short		1	6	di	-1.09409
subj 1	late	4	arelated	afull	pic 24	long		1	2	momo	-1.10011
subj 1	early	2	arelated	full	pic 16	short		1	7	di	-1.10132
subj 1	late	3	related	afull	pic 5	short		1	11	di	-1.10132
subj 1	control	4	arelated	afull	pic 14	short		1	7	di	-1.10132
subj 1	late	2	arelated	full	pic 13	short		1	5	di	-1.10497
subj 1	control	2	arelated	full	pic 13	short		1	1	di	-1.10742
subj 1	control	1	related	full	pic 29	short		1	2	momo	-1.10865
subj 1	early	3	related	afull	pic 9	short		1	11	di	-1.10865
subj 1	late	1	related	full	pic 24	long		1	10	momo	-1.11235
subj 1	early	3	related	afull	pic 16	short		1	4	di	-1.11732
subj 1	late	1	related	full	pic 8	long		1	1	di	-1.11732
subj 1	late	1	related	full	pic 10	short		1	12	di	-1.12108
subj 1	late	3	related	afull	pic 3	long		1	2	di	-1.1236
subj 1	late	2	arelated	full	pic 30	long		1	7	momo	-1.12486
subj 1	early	1	related	full	pic 8	long		1	5	di	-1.12613
subj 1	control	3	related	afull	pic 9	short		1	3	di	-1.12613
subj 1	control	2	arelated	full	pic 20	short		1	7	di	-1.1274
subj 1	control	2	arelated	full	pic 27	long		1	12	momo	-1.1274
subj 1	late	3	related	afull	pic 12	long		1	4	di	-1.13379
subj 1	control	3	related	afull	pic 20	short		1	4	di	-1.13507
subj 1	control	2	arelated	full	pic 4	long		1	11	di	-1.13507
subj 1	late	3	related	afull	pic 26	short		1	1	momo	-1.13766
subj 1	late	4	arelated	afull	pic 3	long		1	10	di	-1.14155
subj 1	early	2	arelated	full	pic 5	short		1	5	di	-1.14548
subj 1	late	2	arelated	full	pic 3	long		1	4	di	-1.14679
subj 1	early	2	arelated	full	pic 19	long		1	4	di	-1.1534
subj 1	early	1	related	full	pic 7	long		1	7	di	-1.15473
subj 1	control	4	arelated	afull	pic 30	long		1	9	momo	-1.15473
subj 1	late	1	related	full	pic 5	short		1	6	di	-1.15607
subj 1	control	4	arelated	afull	pic 15	short		1	5	di	-1.15741
subj 1	control	2	arelated	full	pic 10	short		1	6	di	-1.15875
subj 1	early	4	arelated	afull	pic 18	long		1	11	di	-1.16009
subj 1	late	4	arelated	afull	pic 16	short		1	9	di	-1.16009
subj 1	control	2	arelated	full	pic 23	short		1	4	momo	-1.16414
subj 1	control	1	related	full	pic 16	short		1	1	di	-1.1655
subj 1	early	2	arelated	full	pic 6	short		1	6	di	-1.16686
subj 1	early	2	arelated	full	pic 13	short		1	10	di	-1.16686
subj 1	late	3	related	afull	pic 10	short		1	5	di	-1.17096
subj 1	early	3	related	afull	pic 21	short		1	11	di	-1.17233
subj 1	control	1	related	full	pic 6	short		1	12	di	-1.17371
subj 1	late	4	arelated	afull	pic 17	short		1	8	di	-1.17371
subj 1	early	4	arelated	afull	pic 26	short		1	3	momo	-1.17786
subj 1	early	3	related	afull	pic 28	long		1	4	momo	-1.17786
subj 1	late	3	related	afull	pic 9	short		1	7	di	-1.17925
subj 1	control	4	arelated	afull	pic 3	long		1	5	di	-1.17925
subj 1	late	2	arelated	full	pic 5	short		0	1	di
subj 1	late	1	related	full	pic 14	short		1	8	di	-1.18203
subj 1	early	4	arelated	afull	pic 3	long		1	1	di	-1.18343
subj 1	early	2	arelated	full	pic 11	short		1	12	di	-1.18906
subj 1	early	3	related	afull	pic 10	short		1	10	di	-1.19048
subj 1	early	3	related	afull	pic 17	short		1	3	di	-1.19474
subj 1	late	1	related	full	pic 18	long		1	4	di	-1.19474
subj 1	early	1	related	full	pic 1	long		1	2	di	-1.1976
subj 1	late	3	related	afull	pic 18	long		1	10	di	-1.1976
subj 1	control	2	arelated	full	pic 28	long		1	11	momo	-1.1976
subj 1	early	3	related	afull	pic 24	long		1	8	momo	-1.19904
subj 1	late	4	arelated	afull	pic 10	short		1	3	di	-1.20048
subj 1	control	4	arelated	afull	pic 27	long		1	5	momo	-1.20627
subj 1	early	3	related	afull	pic 19	long		1	2	di	-1.20773
subj 1	late	4	arelated	afull	pic 14	short		1	11	di	-1.21065
subj 1	control	4	arelated	afull	pic 9	short		1	12	di	-1.21212
subj 1	early	1	related	full	pic 12	long		1	1	di	-1.21359
subj 1	control	3	related	afull	pic 18	long		1	5	di	-1.21359
subj 1	late	1	related	full	pic 12	long		1	10	di	-1.21359
subj 1	control	4	arelated	afull	pic 10	short		1	11	di	-1.21507
subj 1	control	4	arelated	afull	pic 29	short		1	4	momo	-1.21655
subj 1	control	1	related	full	pic 10	short		1	8	di	-1.221
subj 1	late	2	arelated	full	pic 19	long		1	12	di	-1.221
subj 1	control	4	arelated	afull	pic 25	long		1	8	momo	-1.22399
subj 1	control	1	related	full	pic 26	short		1	4	momo	-1.23001
subj 1	early	3	related	afull	pic 15	short		1	6	di	-1.23001
subj 1	control	1	related	full	pic 12	long		1	5	di	-1.23153
subj 1	late	4	arelated	afull	pic 6	short		1	7	di	-1.23609
subj 1	control	3	related	afull	pic 8	long		1	4	di	-1.23762
subj 1	early	4	arelated	afull	pic 7	long		1	10	di	-1.23916
subj 1	control	2	arelated	full	pic 5	short		1	10	di	-1.23916
subj 1	control	3	related	afull	pic 24	long		0	12	momo
subj 1	late	3	related	afull	pic 4	long		1	12	di	-1.24224
subj 1	early	2	arelated	full	pic 7	long		1	4	di	-1.24378
subj 1	early	2	arelated	full	pic 17	short		1	5	di	-1.24378
subj 1	late	3	related	afull	pic 16	short		1	12	di	-1.24533
subj 1	control	2	arelated	full	pic 19	long		1	8	di	-1.24533
subj 1	control	4	arelated	afull	pic 8	long		1	2	di	-1.24688
subj 1	early	1	related	full	pic 26	short		1	12	momo	-1.25
subj 1	control	2	arelated	full	pic 16	short		1	11	di	-1.25471
subj 1	late	2	arelated	full	pic 12	long		1	7	di	-1.25471
subj 1	late	1	related	full	pic 3	long		1	7	di	-1.25628
subj 1	late	1	related	full	pic 15	short		1	7	di	-1.25945
subj 1	late	1	related	full	pic 2	long		1	8	di	-1.26103
subj 1	late	4	arelated	afull	pic 26	short		1	11	momo	-1.26263
subj 1	late	4	arelated	afull	pic 29	short		1	8	momo	-1.26263
subj 1	control	1	related	full	pic 14	short		1	4	di	-1.26422
subj 1	early	2	arelated	full	pic 22	long		1	2	momo	-1.26422
subj 1	early	4	arelated	afull	pic 17	short		1	12	di	-1.26582
subj 1	early	1	related	full	pic 21	short		1	6	di	-1.26743
subj 1	early	1	related	full	pic 5	short		1	9	di	-1.26904
subj 1	control	1	related	full	pic 17	short		1	2	di	-1.26904
subj 1	late	2	arelated	full	pic 9	short		1	10	di	-1.27065
subj 1	early	2	arelated	full	pic 24	long		1	11	momo	-1.27389
subj 1	control	1	related	full	pic 15	short		1	3	di	-1.27551
subj 1	late	3	related	afull	pic 11	short		1	6	di	-1.27714
subj 1	control	2	arelated	full	pic 26	short		1	2	momo	-1.27877
subj 1	early	4	arelated	afull	pic 16	short		1	2	di	-1.28041
subj 1	late	4	arelated	afull	pic 1	long		1	12	di	-1.28041
subj 1	late	4	arelated	afull	pic 15	short		1	10	di	-1.28041
subj 1	control	3	related	afull	pic 27	long		1	9	momo	-1.29366
subj 1	late	4	arelated	afull	pic 8	long		1	6	di	-1.29366
subj 1	control	2	arelated	full	pic 17	short		1	10	di	-1.29366
subj 1	early	4	arelated	afull	pic 14	short		1	3	di	-1.2987
subj 1	early	4	arelated	afull	pic 1	long		1	4	di	-1.30378
subj 1	control	1	related	full	pic 27	long		1	3	momo	-1.30378
subj 1	late	2	arelated	full	pic 24	long		1	7	momo	-1.30548
subj 1	late	3	related	afull	pic 17	short		1	11	di	-1.30719
subj 1	control	4	arelated	afull	pic 24	long		1	9	momo	-1.30719
subj 1	early	4	arelated	afull	pic 2	long		1	3	di	-1.31062
subj 1	early	4	arelated	afull	pic 10	short		1	7	di	-1.31234
subj 1	early	2	arelated	full	pic 14	short		1	9	di	-1.31406
subj 1	early	3	related	afull	pic 25	long		1	7	momo	-1.31752
subj 1	early	3	related	afull	pic 23	short		1	9	momo	-1.321
subj 1	control	4	arelated	afull	pic 2	long		1	7	di	-1.3245
subj 1	early	1	related	full	pic 30	long		1	8	momo	-1.32626
subj 1	control	1	related	full	pic 23	short		1	7	momo	-1.32979
subj 1	late	3	related	afull	pic 19	long		1	9	di	-1.32979
subj 1	early	1	related	full	pic 17	short		1	9	di	-1.33156
subj 1	early	4	arelated	afull	pic 20	short		1	9	di	-1.33156
subj 1	early	2	arelated	full	pic 27	long		1	8	momo	-1.33333
subj 1	early	3	related	afull	pic 2	long		1	5	di	-1.33333
subj 1	late	2	arelated	full	pic 26	short		1	6	momo	-1.33511
subj 1	late	1	related	full	pic 27	long		1	7	momo	-1.3369
subj 1	control	3	related	afull	pic 12	long		1	12	di	-1.3369
subj 1	late	3	related	afull	pic 29	short		1	11	momo	-1.3369
subj 1	control	3	related	afull	pic 17	short		1	7	di	-1.34048
subj 1	control	1	related	full	pic 7	long		1	11	di	-1.34771
subj 1	control	2	arelated	full	pic 22	long		1	6	momo	-1.34771
subj 1	early	4	arelated	afull	pic 9	short		1	8	di	-1.35135
subj 1	control	3	related	afull	pic 26	short		1	10	momo	-1.35135
subj 1	early	2	arelated	full	pic 25	long		1	10	momo	-1.3587
subj 1	control	3	related	afull	pic 15	short		1	9	di	-1.3587
subj 1	early	4	arelated	afull	pic 6	short		1	11	di	-1.36054
subj 1	late	1	related	full	pic 17	short		1	6	di	-1.36054
subj 1	late	1	related	full	pic 25	long		1	9	momo	-1.36054
subj 1	early	2	arelated	full	pic 1	long		1	10	di	-1.3624
subj 1	early	2	arelated	full	pic 29	short		1	5	momo	-1.36426
subj 1	early	2	arelated	full	pic 8	long		1	3	di	-1.36612
subj 1	early	3	related	afull	pic 22	long		1	10	momo	-1.36612
subj 1	late	2	arelated	full	pic 15	short		1	4	di	-1.36612
subj 1	early	4	arelated	afull	pic 24	long		1	6	momo	-1.36799
subj 1	late	3	related	afull	pic 30	long		1	10	momo	-1.36986
subj 1	late	2	arelated	full	pic 20	short		1	11	di	-1.37174
subj 1	control	1	related	full	pic 9	short		1	9	di	-1.37363
subj 1	control	4	arelated	afull	pic 22	long		1	11	momo	-1.37741
subj 1	control	1	related	full	pic 25	long		1	6	momo	-1.37931
subj 1	control	2	arelated	full	pic 15	short		1	12	di	-1.38122
subj 1	early	1	related	full	pic 3	long		1	11	di	-1.38696
subj 1	early	1	related	full	pic 6	short		1	8	di	-1.38696
subj 1	late	4	arelated	afull	pic 25	long		1	12	momo	-1.3947
subj 1	control	4	arelated	afull	pic 26	short		1	7	momo	-1.3986
subj 1	early	4	arelated	afull	pic 19	long		1	10	di	-1.40056
subj 1	control	3	related	afull	pic 1	long		1	11	di	-1.40252
subj 1	early	3	related	afull	pic 3	long		1	6	di	-1.40449
subj 1	control	4	arelated	afull	pic 12	long		1	9	di	-1.41243
subj 1	late	1	related	full	pic 29	short		1	6	momo	-1.42045
subj 1	control	1	related	full	pic 2	long		1	4	di	-1.42248
subj 1	early	2	arelated	full	pic 26	short		1	9	momo	-1.43062
subj 1	early	3	related	afull	pic 20	short		1	12	di	-1.43266
subj 1	early	4	arelated	afull	pic 11	short		1	5	di	-1.43678
subj 1	early	1	related	full	pic 4	long		1	10	di	-1.44509
subj 1	control	1	related	full	pic 11	short		1	7	di	-1.44509
subj 1	early	3	related	afull	pic 29	short		1	3	momo	-1.44509
subj 1	late	1	related	full	pic 23	short		1	11	momo	-1.44509
subj 1	control	4	arelated	afull	pic 23	short		1	10	momo	-1.44928
subj 1	late	2	arelated	full	pic 1	long		1	5	di	-1.45349
subj 1	early	1	related	full	pic 9	short		1	6	di	-1.4556
subj 1	control	2	arelated	full	pic 3	long		1	12	di	-1.46199
subj 1	early	2	arelated	full	pic 18	long		1	6	di	-1.46413
subj 1	early	4	arelated	afull	pic 25	long		1	4	momo	-1.47059
subj 1	control	1	related	full	pic 1	long		1	6	di	-1.47059
subj 1	early	3	related	afull	pic 14	short		1	5	di	-1.47059
subj 1	early	1	related	full	pic 2	long		1	12	di	-1.47929
subj 1	early	1	related	full	pic 11	short		1	3	di	-1.48588
subj 1	early	4	arelated	afull	pic 8	long		1	9	di	-1.49031
subj 1	early	1	related	full	pic 20	short		1	5	di	-1.49477
subj 1	early	4	arelated	afull	pic 29	short		1	12	momo	-1.49925
subj 1	early	2	arelated	full	pic 12	long		1	11	di	-1.49925
subj 1	late	1	related	full	pic 11	short		1	11	di	-1.50376
subj 1	early	2	arelated	full	pic 2	long		1	9	di	-1.50602
subj 1	control	4	arelated	afull	pic 16	short		1	6	di	-1.50602
subj 1	early	2	arelated	full	pic 3	long		1	8	di	-1.5083
subj 1	control	2	arelated	full	pic 29	short		1	10	momo	-1.5083
subj 1	control	2	arelated	full	pic 8	long		1	7	di	-1.51057
subj 1	control	3	related	afull	pic 16	short		1	8	di	-1.51515
subj 1	early	4	arelated	afull	pic 22	long		1	7	momo	-1.51745
subj 1	control	3	related	afull	pic 29	short		1	7	momo	-1.51745
subj 1	early	2	arelated	full	pic 20	short		1	3	di	-1.53139
subj 1	early	4	arelated	afull	pic 23	short		1	5	momo	-1.5361
subj 1	early	1	related	full	pic 19	long		1	7	di	-1.53846
subj 1	control	1	related	full	pic 20	short		1	10	di	-1.54083
subj 1	early	3	related	afull	pic 1	long		1	7	di	-1.55521
subj 1	early	1	related	full	pic 14	short		1	12	di	-1.55763
subj 1	early	1	related	full	pic 28	long		1	10	momo	-1.57233
subj 1	early	2	arelated	full	pic 28	long		1	7	momo	-1.5748
subj 1	control	4	arelated	afull	pic 11	short		1	10	di	-1.58228
subj 1	control	3	related	afull	pic 2	long		1	10	di	-1.5873
subj 1	control	3	related	afull	pic 25	long		1	11	momo	-1.6129
subj 1	early	1	related	full	pic 29	short		1	9	momo	-1.63132
subj 1	late	3	related	afull	pic 23	short		1	6	momo	-1.6835
subj 1	early	1	related	full	pic 16	short		1	10	di	-1.70358
subj 1	control	1	related	full	pic 19	long		1	11	di	-1.73611
subj 1	late	4	arelated	afull	pic 2	long		1	11	di	-1.76991
subj 1	late	2	arelated	full	pic 21	short		1	10	di	-1.77305
subj 1	early	3	related	afull	pic 12	long		1	8	di	-1.81488
subj 1	control	3	related	afull	pic 21	short		1	3	di	-1.84162
subj 1	late	4	arelated	afull	pic 28	long		1	9	momo	-1.84843
subj 1	late	3	related	afull	pic 6	short		1	10	di	-1.85185
subj 1	early	2	arelated	full	pic 23	short		1	12	momo	-1.8797
subj 1	control	4	arelated	afull	pic 7	long		1	1	di	-1.93424
subj 1	control	1	related	full	pic 22	long		1	8	momo	-1.93798
subj 1	early	3	related	afull	pic 26	short		1	5	momo	-1.97628
subj 1	early	3	related	afull	pic 27	long		1	6	momo	-1.99601
subj 1	early	1	related	full	pic 10	short		1	4	di	-2.05339
subj 1	early	1	related	full	pic 18	long		1	8	di	-2.09644
subj 1	early	1	related	full	pic 15	short		1	11	di	-2.15054
subj 1	control	4	arelated	afull	pic 28	long		1	6	momo	-2.22222
subj 1	early	3	related	afull	pic 11	short		1	9	di	-2.2779
subj 1	early	4	arelated	afull	pic 12	long		1	6	di	-2.28833
subj 1	late	4	arelated	afull	pic 27	long		1	10	momo	-2.29885
subj 1	control	3	related	afull	pic 3	long		1	9	di	-2.30947
subj 1	early	1	related	full	pic 27	long		1	11	momo	-2.39808
subj 1	early	4	arelated	afull	pic 5	short		1	12	di	-2.48756
subj 1	early	3	related	afull	pic 8	long		1	12	di	-2.74725
subj 1	early	2	arelated	full	pic 4	long		1	7	di	-2.849
subj 10	late	2	arelated	full	pic 28	long	0	1	10	momo
subj 10	control	3	related	afull	pic 8	long	0	1	9	di
subj 10	late	4	arelated	afull	pic 22	long	0	1	10	momo
subj 10	late	1	related	full	pic 26	short		1	2	momo	-0.773994
subj 10	late	2	arelated	full	pic 15	short		1	9	di	-0.773994
subj 10	control	4	arelated	afull	pic 26	short		1	1	momo	-0.899281
subj 10	control	4	arelated	afull	pic 29	short		1	9	momo	-0.918274
subj 10	early	3	related	afull	pic 7	long		1	7	di	-0.942507
subj 10	late	2	arelated	full	pic 12	long		1	1	di	-0.963391
subj 10	early	3	related	afull	pic 12	long		1	2	di	-1.03306
subj 10	early	2	arelated	full	pic 15	short		1	2	di	-1.04384
subj 10	late	1	related	full	pic 4	long		1	11	di	-1.04384
subj 10	control	4	arelated	afull	pic 13	short		1	2	di	-1.05374
subj 10	early	1	related	full	pic 20	short		1	11	di	-1.07296
subj 10	early	2	arelated	full	pic 16	short		1	1	di	-1.07411
subj 10	control	2	arelated	full	pic 7	long		1	2	di	-1.07875
subj 10	control	1	related	full	pic 17	short		1	7	di	-1.11111
subj 10	early	1	related	full	pic 6	short		1	2	di	-1.11732
subj 10	control	2	arelated	full	pic 20	short		1	1	di	-1.12486
subj 10	control	2	arelated	full	pic 17	short		1	4	di	-1.12867
subj 10	late	2	arelated	full	pic 8	long		1	6	di	-1.13507
subj 10	control	3	related	afull	pic 18	long		1	11	di	-1.16414
subj 10	early	3	related	afull	pic 6	short		1	8	di	-1.18064
subj 10	control	4	arelated	afull	pic 3	long		1	11	di	-1.18203
subj 10	control	1	related	full	pic 3	long		1	10	di	-1.18765
subj 10	early	1	related	full	pic 7	long		1	1	di	-1.19332
subj 10	early	2	arelated	full	pic 21	short		1	8	di	-1.1976
subj 10	early	3	related	afull	pic 18	long		1	8	di	-1.19904
subj 10	early	1	related	full	pic 22	long		1	9	momo	-1.20773
subj 10	early	2	arelated	full	pic 20	short		1	10	di	-1.21951
subj 10	early	2	arelated	full	pic 5	short		1	11	di	-1.23001
subj 10	early	2	arelated	full	pic 12	long		1	6	di	-1.23001
subj 10	early	1	related	full	pic 13	short		1	7	di	-1.23305
subj 10	late	3	related	afull	pic 13	short		2	10	di
subj 10	control	1	related	full	pic 23	short		1	1	momo	-1.25
subj 10	early	3	related	afull	pic 27	long		1	12	momo	-1.25471
subj 10	control	3	related	afull	pic 21	short		1	10	di	-1.25471
subj 10	control	4	arelated	afull	pic 12	long		1	3	di	-1.26422
subj 10	early	2	arelated	full	pic 7	long		1	9	di	-1.26582
subj 10	control	3	related	afull	pic 5	short		1	1	di	-1.26904
subj 10	late	2	arelated	full	pic 14	short		1	12	di	-1.26904
subj 10	control	2	arelated	full	pic 12	long		1	10	di	-1.27065
subj 10	early	2	arelated	full	pic 4	long		1	1	di	-1.27714
subj 10	control	4	arelated	afull	pic 6	short		1	10	di	-1.28535
subj 10	early	1	related	full	pic 26	short		1	5	momo	-1.287
subj 10	early	1	related	full	pic 11	short		1	10	di	-1.29199
subj 10	early	3	related	afull	pic 22	long		1	4	momo	-1.29199
subj 10	control	2	arelated	full	pic 21	short		1	11	di	-1.29366
subj 10	late	3	related	afull	pic 9	short		1	1	di	-1.29702
subj 10	early	1	related	full	pic 15	short		1	6	di	-1.2987
subj 10	early	4	arelated	afull	pic 18	long		1	6	di	-1.30039
subj 10	early	2	arelated	full	pic 8	long		1	10	di	-1.30039
subj 10	early	2	arelated	full	pic 22	long		1	7	momo	-1.3089
subj 10	early	1	related	full	pic 8	long		1	11	di	-1.31234
subj 10	early	1	related	full	pic 24	long		1	8	momo	-1.321
subj 10	control	4	arelated	afull	pic 21	short		1	5	di	-1.32275
subj 10	late	1	related	full	pic 29	short		1	12	momo	-1.3245
subj 10	late	1	related	full	pic 3	long		1	1	di	-1.32626
subj 10	late	1	related	full	pic 8	long		1	8	di	-1.32626
subj 10	control	2	arelated	full	pic 8	long		1	1	di	-1.33333
subj 10	control	4	arelated	afull	pic 30	long		1	3	momo	-1.33511
subj 10	early	4	arelated	afull	pic 21	short		1	2	di	-1.34048
subj 10	control	2	arelated	full	pic 18	long		1	3	di	-1.34228
subj 10	late	2	arelated	full	pic 30	long		1	1	momo	-1.34409
subj 10	early	1	related	full	pic 18	long		1	2	di	-1.34771
subj 10	late	3	related	afull	pic 8	long		1	2	di	-1.34953
subj 10	control	3	related	afull	pic 17	short		1	1	di	-1.34953
subj 10	early	2	arelated	full	pic 3	long		1	2	di	-1.3587
subj 10	late	3	related	afull	pic 5	short		1	6	di	-1.3587
subj 10	control	2	arelated	full	pic 3	long		1	5	di	-1.36054
subj 10	control	4	arelated	afull	pic 1	long		1	2	di	-1.3624
subj 10	control	2	arelated	full	pic 4	long		1	6	di	-1.3624
subj 10	early	4	arelated	afull	pic 10	short		1	1	di	-1.36612
subj 10	early	1	related	full	pic 23	short		1	10	momo	-1.36986
subj 10	late	1	related	full	pic 12	long		1	4	di	-1.36986
subj 10	control	2	arelated	full	pic 30	long		1	10	momo	-1.37363
subj 10	early	4	arelated	afull	pic 24	long		1	12	momo	-1.37552
subj 10	early	4	arelated	afull	pic 6	short		1	6	di	-1.37741
subj 10	late	3	related	afull	pic 12	long		1	9	di	-1.37741
subj 10	late	2	arelated	full	pic 20	short		1	6	di	-1.37741
subj 10	early	3	related	afull	pic 5	short		1	10	di	-1.37931
subj 10	control	4	arelated	afull	pic 28	long		1	12	momo	-1.37931
subj 10	early	1	related	full	pic 3	long		1	6	di	-1.38122
subj 10	early	2	arelated	full	pic 23	short		1	5	momo	-1.38504
subj 10	late	4	arelated	afull	pic 6	short		1	1	di	-1.38504
subj 10	late	1	related	full	pic 15	short		1	1	di	-1.38889
subj 10	early	3	related	afull	pic 4	long		1	9	di	-1.39276
subj 10	early	4	arelated	afull	pic 28	long		1	7	momo	-1.3947
subj 10	late	4	arelated	afull	pic 12	long		1	7	di	-1.3947
subj 10	early	4	arelated	afull	pic 26	short		1	10	momo	-1.39665
subj 10	early	4	arelated	afull	pic 4	long		1	7	di	-1.40252
subj 10	control	4	arelated	afull	pic 4	long		2	12	di
subj 10	control	1	related	full	pic 13	short		1	12	di	-1.40647
subj 10	late	2	arelated	full	pic 24	long		1	1	momo	-1.40647
subj 10	early	4	arelated	afull	pic 8	long		1	3	di	-1.40845
subj 10	control	3	related	afull	pic 4	long		1	2	di	-1.41044
subj 10	control	2	arelated	full	pic 22	long		1	12	momo	-1.41044
subj 10	control	2	arelated	full	pic 28	long		1	6	momo	-1.41044
subj 10	late	4	arelated	afull	pic 29	short		1	2	momo	-1.41643
subj 10	control	2	arelated	full	pic 16	short		2	6	di
subj 10	control	4	arelated	afull	pic 22	long		1	6	momo	-1.41844
subj 10	early	4	arelated	afull	pic 1	long		1	9	di	-1.42248
subj 10	late	3	related	afull	pic 26	short		1	8	momo	-1.42248
subj 10	early	2	arelated	full	pic 28	long		1	1	momo	-1.4245
subj 10	early	4	arelated	afull	pic 22	long		2	1	momo
subj 10	late	2	arelated	full	pic 26	short		1	12	momo	-1.42653
subj 10	early	1	related	full	pic 4	long		1	4	di	-1.43266
subj 10	early	1	related	full	pic 30	long		1	2	momo	-1.43266
subj 10	early	3	related	afull	pic 24	long		1	2	momo	-1.443
subj 10	control	4	arelated	afull	pic 8	long		1	7	di	-1.44718
subj 10	early	4	arelated	afull	pic 11	short		1	11	di	-1.44928
subj 10	early	3	related	afull	pic 30	long		1	8	momo	-1.45138
subj 10	control	4	arelated	afull	pic 24	long		1	3	momo	-1.45349
subj 10	early	2	arelated	full	pic 24	long		1	6	momo	-1.4556
subj 10	early	1	related	full	pic 5	short		1	3	di	-1.45985
subj 10	early	4	arelated	afull	pic 9	short		1	2	di	-1.45985
subj 10	late	3	related	afull	pic 21	short		1	1	di	-1.46199
subj 10	early	2	arelated	full	pic 14	short		1	3	di	-1.46628
subj 10	control	4	arelated	afull	pic 11	short		1	4	di	-1.46843
subj 10	late	1	related	full	pic 28	long		1	11	momo	-1.47059
subj 10	early	3	related	afull	pic 23	short		1	3	momo	-1.47275
subj 10	late	1	related	full	pic 19	long		1	10	di	-1.47493
subj 10	control	3	related	afull	pic 26	short		1	4	momo	-1.47929
subj 10	control	2	arelated	full	pic 6	short		1	3	di	-1.47929
subj 10	late	3	related	afull	pic 27	long		1	7	momo	-1.48148
subj 10	control	3	related	afull	pic 29	short		1	1	momo	-1.48588
subj 10	early	3	related	afull	pic 9	short		1	6	di	-1.4881
subj 10	control	4	arelated	afull	pic 7	long		1	8	di	-1.4881
subj 10	control	3	related	afull	pic 27	long		1	3	momo	-1.49477
subj 10	control	4	arelated	afull	pic 19	long		1	8	di	-1.49477
subj 10	early	2	arelated	full	pic 13	short		1	4	di	-1.49925
subj 10	control	2	arelated	full	pic 10	short		1	12	di	-1.49925
subj 10	early	1	related	full	pic 12	long		1	8	di	-1.5015
subj 10	early	4	arelated	afull	pic 14	short		1	10	di	-1.50602
subj 10	early	3	related	afull	pic 21	short		1	6	di	-1.50602
subj 10	late	3	related	afull	pic 10	short		1	11	di	-1.50602
subj 10	late	2	arelated	full	pic 17	short		1	8	di	-1.50602
subj 10	early	2	arelated	full	pic 30	long		1	6	momo	-1.5083
subj 10	late	2	arelated	full	pic 16	short		1	10	di	-1.5083
subj 10	late	4	arelated	afull	pic 5	short		1	2	di	-1.51057
subj 10	late	2	arelated	full	pic 4	long		1	10	di	-1.51057
subj 10	late	4	arelated	afull	pic 13	short		2	5	di
subj 10	control	4	arelated	afull	pic 18	long		1	10	di	-1.51515
subj 10	late	1	related	full	pic 27	long		1	1	momo	-1.52439
subj 10	control	4	arelated	afull	pic 25	long		1	2	momo	-1.52439
subj 10	early	3	related	afull	pic 14	short		1	11	di	-1.52672
subj 10	control	3	related	afull	pic 23	short		1	7	momo	-1.52672
subj 10	control	4	arelated	afull	pic 5	short		1	9	di	-1.52672
subj 10	early	1	related	full	pic 17	short		1	3	di	-1.52905
subj 10	late	2	arelated	full	pic 6	short		1	7	di	-1.52905
subj 10	late	4	arelated	afull	pic 4	long		1	3	di	-1.53139
subj 10	late	2	arelated	full	pic 23	short		1	2	momo	-1.53139
subj 10	early	3	related	afull	pic 25	long		1	1	momo	-1.53374
subj 10	control	1	related	full	pic 22	long		1	2	momo	-1.54083
subj 10	control	4	arelated	afull	pic 16	short		1	12	di	-1.54083
subj 10	early	4	arelated	afull	pic 29	short		1	5	momo	-1.5456
subj 10	control	4	arelated	afull	pic 14	short		1	1	di	-1.5456
subj 10	late	2	arelated	full	pic 29	short		1	8	momo	-1.5456
subj 10	early	4	arelated	afull	pic 27	long		1	8	momo	-1.54799
subj 10	control	4	arelated	afull	pic 15	short		1	11	di	-1.54799
subj 10	late	4	arelated	afull	pic 18	long		1	1	di	-1.55039
subj 10	control	3	related	afull	pic 10	short		1	8	di	-1.5528
subj 10	late	2	arelated	full	pic 25	long		1	11	momo	-1.5528
subj 10	early	2	arelated	full	pic 18	long		1	12	di	-1.55521
subj 10	control	2	arelated	full	pic 24	long		1	10	momo	-1.55763
subj 10	control	2	arelated	full	pic 26	short		1	7	momo	-1.55763
subj 10	late	2	arelated	full	pic 10	short		1	3	di	-1.55763
subj 10	early	4	arelated	afull	pic 7	long		1	4	di	-1.56006
subj 10	early	3	related	afull	pic 10	short		1	4	di	-1.56006
subj 10	late	3	related	afull	pic 18	long		1	4	di	-1.56006
subj 10	early	4	arelated	afull	pic 30	long		1	12	momo	-1.5625
subj 10	early	3	related	afull	pic 20	short		1	5	di	-1.5625
subj 10	control	1	related	full	pic 12	long		1	11	di	-1.56495
subj 10	late	3	related	afull	pic 17	short		1	6	di	-1.56495
subj 10	late	4	arelated	afull	pic 8	long		1	12	di	-1.56495
subj 10	early	4	arelated	afull	pic 2	long		1	10	di	-1.5674
subj 10	early	4	arelated	afull	pic 5	short		1	5	di	-1.5674
subj 10	early	3	related	afull	pic 26	short		1	11	momo	-1.56986
subj 10	late	3	related	afull	pic 3	long		1	7	di	-1.56986
subj 10	early	3	related	afull	pic 13	short		1	1	di	-1.57233
subj 10	late	1	related	full	pic 18	long		1	9	di	-1.57233
subj 10	late	4	arelated	afull	pic 24	long		1	7	momo	-1.57233
subj 10	control	1	related	full	pic 5	short		1	7	di	-1.5748
subj 10	late	2	arelated	full	pic 5	short		1	8	di	-1.5748
subj 10	early	3	related	afull	pic 3	long		1	12	di	-1.57729
subj 10	early	3	related	afull	pic 17	short		1	10	di	-1.57729
subj 10	early	2	arelated	full	pic 27	long		1	2	momo	-1.57729
subj 10	control	4	arelated	afull	pic 2	long		1	1	di	-1.57729
subj 10	control	3	related	afull	pic 3	long		1	3	di	-1.58479
subj 10	control	2	arelated	full	pic 5	short		1	4	di	-1.58479
subj 10	late	2	arelated	full	pic 18	long		1	7	di	-1.58479
subj 10	early	4	arelated	afull	pic 17	short		1	5	di	-1.5873
subj 10	late	2	arelated	full	pic 7	long		1	5	di	-1.5873
subj 10	late	2	arelated	full	pic 11	short		1	2	di	-1.5873
subj 10	late	1	related	full	pic 1	long		1	3	di	-1.58983
subj 10	control	3	related	afull	pic 28	long		1	2	momo	-1.59236
subj 10	late	3	related	afull	pic 6	short		1	4	di	-1.5949
subj 10	late	1	related	full	pic 14	short		1	2	di	-1.59744
subj 10	late	1	related	full	pic 17	short		1	12	di	-1.59744
subj 10	control	3	related	afull	pic 7	long		1	12	di	-1.6
subj 10	late	1	related	full	pic 21	short		1	7	di	-1.60256
subj 10	early	3	related	afull	pic 8	long		1	5	di	-1.60256
subj 10	late	3	related	afull	pic 30	long		1	4	momo	-1.60256
subj 10	control	2	arelated	full	pic 1	long		1	8	di	-1.60256
subj 10	late	4	arelated	afull	pic 1	long		1	5	di	-1.61031
subj 10	early	1	related	full	pic 28	long		1	4	momo	-1.61551
subj 10	control	3	related	afull	pic 2	long		1	4	di	-1.61551
subj 10	control	3	related	afull	pic 11	short		1	7	di	-1.61812
subj 10	late	4	arelated	afull	pic 27	long		1	4	momo	-1.61812
subj 10	late	2	arelated	full	pic 1	long		1	11	di	-1.61812
subj 10	late	3	related	afull	pic 4	long		1	5	di	-1.62075
subj 10	control	4	arelated	afull	pic 10	short		1	6	di	-1.62075
subj 10	control	2	arelated	full	pic 19	long		1	2	di	-1.62338
subj 10	early	1	related	full	pic 10	short		1	9	di	-1.62602
subj 10	early	4	arelated	afull	pic 16	short		1	7	di	-1.62602
subj 10	control	3	related	afull	pic 13	short		1	6	di	-1.62602
subj 10	control	2	arelated	full	pic 29	short		1	4	momo	-1.62602
subj 10	early	2	arelated	full	pic 26	short		1	3	momo	-1.62866
subj 10	late	1	related	full	pic 13	short		1	3	di	-1.63399
subj 10	late	3	related	afull	pic 14	short		1	8	di	-1.63399
subj 10	control	3	related	afull	pic 6	short		1	11	di	-1.63666
subj 10	early	1	related	full	pic 14	short		1	5	di	-1.63934
subj 10	late	1	related	full	pic 5	short		1	12	di	-1.64474
subj 10	control	3	related	afull	pic 22	long		1	8	momo	-1.64474
subj 10	early	4	arelated	afull	pic 13	short		1	9	di	-1.64474
subj 10	late	4	arelated	afull	pic 3	long		1	4	di	-1.64474
subj 10	control	1	related	full	pic 1	long		1	12	di	-1.64745
subj 10	late	2	arelated	full	pic 13	short		1	11	di	-1.64745
subj 10	control	2	arelated	full	pic 14	short		1	7	di	-1.65017
subj 10	early	2	arelated	full	pic 2	long		1	3	di	-1.65289
subj 10	late	2	arelated	full	pic 27	long		1	9	momo	-1.65289
subj 10	late	1	related	full	pic 22	long		1	5	momo	-1.65563
subj 10	late	2	arelated	full	pic 22	long		1	3	momo	-1.65563
subj 10	early	4	arelated	afull	pic 15	short		1	8	di	-1.65837
subj 10	early	2	arelated	full	pic 6	short		1	12	di	-1.66113
subj 10	early	2	arelated	full	pic 29	short		1	11	momo	-1.66389
subj 10	late	4	arelated	afull	pic 17	short		1	2	di	-1.66389
subj 10	late	1	related	full	pic 24	long		1	4	momo	-1.66945
subj 10	late	4	arelated	afull	pic 15	short		1	4	di	-1.67224
subj 10	late	2	arelated	full	pic 9	short		1	4	di	-1.67224
subj 10	early	4	arelated	afull	pic 12	long		1	12	di	-1.67504
subj 10	early	4	arelated	afull	pic 25	long		1	9	momo	-1.67504
subj 10	early	2	arelated	full	pic 1	long		1	4	di	-1.67785
subj 10	late	3	related	afull	pic 1	long		1	10	di	-1.67785
subj 10	early	4	arelated	afull	pic 19	long		1	4	di	-1.67785
subj 10	late	4	arelated	afull	pic 14	short		1	6	di	-1.68067
subj 10	late	4	arelated	afull	pic 16	short		1	3	di	-1.68067
subj 10	control	4	arelated	afull	pic 23	short		1	4	momo	-1.68067
subj 10	control	2	arelated	full	pic 27	long		1	5	momo	-1.68067
subj 10	late	4	arelated	afull	pic 10	short		1	10	di	-1.6835
subj 10	control	2	arelated	full	pic 13	short		1	8	di	-1.6835
subj 10	control	1	related	full	pic 26	short		1	9	momo	-1.68634
subj 10	control	3	related	afull	pic 12	long		1	5	di	-1.68634
subj 10	early	2	arelated	full	pic 19	long		1	9	di	-1.68634
subj 10	control	3	related	afull	pic 14	short		1	4	di	-1.68634
subj 10	early	1	related	full	pic 19	long		1	1	di	-1.69205
subj 10	control	1	related	full	pic 10	short		1	2	di	-1.69779
subj 10	early	2	arelated	full	pic 17	short		1	11	di	-1.69779
subj 10	early	2	arelated	full	pic 10	short		1	7	di	-1.70068
subj 10	early	3	related	afull	pic 11	short		1	3	di	-1.70068
subj 10	late	3	related	afull	pic 29	short		1	6	momo	-1.70068
subj 10	late	1	related	full	pic 6	short		1	9	di	-1.7094
subj 10	early	1	related	full	pic 9	short		1	12	di	-1.71233
subj 10	control	1	related	full	pic 27	long		1	10	momo	-1.71233
subj 10	late	4	arelated	afull	pic 23	short		1	8	momo	-1.71233
subj 10	early	2	arelated	full	pic 11	short		1	5	di	-1.71821
subj 10	control	1	related	full	pic 8	long		1	4	di	-1.72712
subj 10	early	2	arelated	full	pic 9	short		1	8	di	-1.7301
subj 10	early	3	related	afull	pic 2	long		1	11	di	-1.7301
subj 10	control	3	related	afull	pic 16	short		1	2	di	-1.7301
subj 10	control	3	related	afull	pic 19	long		1	12	di	-1.7331
subj 10	late	3	related	afull	pic 28	long		1	5	momo	-1.7331
subj 10	early	4	arelated	afull	pic 23	short		1	11	momo	-1.73611
subj 10	control	4	arelated	afull	pic 20	short		1	7	di	-1.73913
subj 10	control	2	arelated	full	pic 2	long		1	7	di	-1.74825
subj 10	late	3	related	afull	pic 25	long		1	10	momo	-1.75439
subj 10	late	4	arelated	afull	pic 7	long		1	11	di	-1.76056
subj 10	late	3	related	afull	pic 7	long		1	3	di	-1.76678
subj 10	late	4	arelated	afull	pic 21	short		1	9	di	-1.76678
subj 10	control	1	related	full	pic 11	short		1	1	di	-1.78253
subj 10	late	2	arelated	full	pic 19	long		1	5	di	-1.78571
subj 10	control	3	related	afull	pic 30	long		1	11	momo	-1.78891
subj 10	late	1	related	full	pic 7	long		1	10	di	-1.78891
subj 10	late	4	arelated	afull	pic 2	long		1	6	di	-1.78891
subj 10	early	1	related	full	pic 29	short		1	3	momo	-1.79211
subj 10	late	4	arelated	afull	pic 28	long		1	3	momo	-1.79211
subj 10	control	1	related	full	pic 9	short		1	3	di	-1.79533
subj 10	late	1	related	full	pic 20	short		1	8	di	-1.79533
subj 10	late	3	related	afull	pic 19	long		1	3	di	-1.79533
subj 10	late	3	related	afull	pic 24	long		1	9	momo	-1.79533
subj 10	late	4	arelated	afull	pic 19	long		1	11	di	-1.79533
subj 10	late	4	arelated	afull	pic 20	short		1	12	di	-1.79856
subj 10	late	1	related	full	pic 30	long		1	9	momo	-1.8018
subj 10	early	3	related	afull	pic 16	short		1	9	di	-1.80505
subj 10	control	4	arelated	afull	pic 27	long		1	11	momo	-1.80505
subj 10	late	2	arelated	full	pic 21	short		1	4	di	-1.80832
subj 10	late	4	arelated	afull	pic 9	short		1	9	di	-1.80832
subj 10	control	3	related	afull	pic 1	long		1	6	di	-1.81488
subj 10	late	1	related	full	pic 10	short		1	5	di	-1.81818
subj 10	early	1	related	full	pic 16	short		1	4	di	-1.82149
subj 10	late	3	related	afull	pic 15	short		1	7	di	-1.82482
subj 10	late	4	arelated	afull	pic 30	long		1	7	momo	-1.82482
subj 10	control	1	related	full	pic 30	long		1	5	momo	-1.8315
subj 10	control	4	arelated	afull	pic 9	short		1	5	di	-1.8315
subj 10	control	1	related	full	pic 24	long		1	11	momo	-1.83486
subj 10	control	1	related	full	pic 6	short		1	5	di	-1.85185
subj 10	late	1	related	full	pic 11	short		1	6	di	-1.85185
subj 10	late	3	related	afull	pic 20	short		1	2	di	-1.85185
subj 10	control	2	arelated	full	pic 11	short		1	9	di	-1.85185
subj 10	control	1	related	full	pic 2	long		1	9	di	-1.85529
subj 10	early	3	related	afull	pic 15	short		1	12	di	-1.85529
subj 10	early	2	arelated	full	pic 25	long		1	4	momo	-1.85874
subj 10	late	1	related	full	pic 2	long		1	2	di	-1.86567
subj 10	late	1	related	full	pic 16	short		1	11	di	-1.86567
subj 10	early	3	related	afull	pic 19	long		1	7	di	-1.87617
subj 10	early	4	arelated	afull	pic 3	long		1	8	di	-1.88324
subj 10	early	3	related	afull	pic 29	short		0	10	momo
subj 10	late	3	related	afull	pic 11	short		1	12	di	-1.88324
subj 10	early	1	related	full	pic 1	long		1	7	di	-1.88679
subj 10	early	1	related	full	pic 2	long		1	5	di	-1.89036
subj 10	control	1	related	full	pic 14	short		1	9	di	-1.89394
subj 10	late	4	arelated	afull	pic 11	short		1	8	di	-1.89753
subj 10	control	1	related	full	pic 19	long		1	6	di	-1.90114
subj 10	control	2	arelated	full	pic 23	short		1	9	momo	-1.90114
subj 10	late	4	arelated	afull	pic 26	short		1	6	momo	-1.90476
subj 10	late	3	related	afull	pic 16	short		1	5	di	-1.9084
subj 10	late	3	related	afull	pic 23	short		1	12	momo	-1.91205
subj 10	control	3	related	afull	pic 15	short		1	3	di	-1.92308
subj 10	late	1	related	full	pic 23	short		1	6	momo	-1.92308
subj 10	late	1	related	full	pic 25	long		1	3	momo	-1.92308
subj 10	control	1	related	full	pic 18	long		1	5	di	-1.92678
subj 10	late	2	arelated	full	pic 3	long		1	9	di	-1.9305
subj 10	control	2	arelated	full	pic 25	long		1	8	momo	-1.93424
subj 10	late	4	arelated	afull	pic 25	long		1	5	momo	-1.93798
subj 10	control	1	related	full	pic 7	long		1	6	di	-1.94553
subj 10	control	2	arelated	full	pic 9	short		1	11	di	-1.94553
subj 10	late	3	related	afull	pic 2	long		1	8	di	-1.94932
subj 10	control	1	related	full	pic 16	short		1	8	di	-1.95695
subj 10	early	1	related	full	pic 21	short		1	12	di	-1.96464
subj 10	control	3	related	afull	pic 20	short		1	9	di	-1.98807
subj 10	control	1	related	full	pic 29	short		1	7	momo	-1.99203
subj 10	control	1	related	full	pic 4	long		1	8	di	-2.01207
subj 10	control	1	related	full	pic 15	short		1	10	di	-2.02429
subj 10	control	1	related	full	pic 21	short		1	3	di	-2.02429
subj 10	control	2	arelated	full	pic 15	short		1	5	di	-2.04918
subj 10	early	1	related	full	pic 25	long		1	7	momo	-2.07469
subj 10	late	2	arelated	full	pic 2	long		1	12	di	-2.08768
subj 10	early	1	related	full	pic 27	long		1	6	momo	-2.08768
subj 10	control	3	related	afull	pic 9	short		1	10	di	-2.12314
subj 10	control	1	related	full	pic 20	short		1	4	di	-2.14592
subj 10	control	1	related	full	pic 28	long		1	8	momo	-2.15054
subj 10	control	3	related	afull	pic 25	long		1	6	momo	-2.1645
subj 10	early	3	related	afull	pic 28	long		1	9	momo	-2.1692
subj 10	control	1	related	full	pic 25	long		1	12	momo	-2.23714
subj 10	late	3	related	afull	pic 22	long		0	11	momo
subj 10	late	1	related	full	pic 9	short		0	7	di
subj 10	control	4	arelated	afull	pic 17	short	0	0	9	di
subj 10	control	3	related	afull	pic 24	long	0	0	5	momo
subj 10	early	3	related	afull	pic 1	long		0	1	di
subj 10	early	4	arelated	afull	pic 20	short	0	0	3	di
subj 11	late	4	arelated	afull	pic 13	short	0	1	4	di
subj 11	control	2	arelated	full	pic 4	long	0	1	3	di
subj 11	control	4	arelated	afull	pic 7	long	0	1	6	di
subj 11	late	3	related	afull	pic 13	short		1	7	di	-0.783085
subj 11	control	2	arelated	full	pic 13	short		1	6	di	-0.796813
subj 11	late	3	related	afull	pic 7	long		1	1	di	-0.809717
subj 11	late	4	arelated	afull	pic 7	long		1	10	di	-0.85034
subj 11	late	1	related	full	pic 5	short		1	9	di	-0.875657
subj 11	late	4	arelated	afull	pic 9	short		1	8	di	-0.909091
subj 11	control	2	arelated	full	pic 21	short		1	10	di	-0.909918
subj 11	late	1	related	full	pic 13	short		1	1	di	-0.925926
subj 11	control	4	arelated	afull	pic 13	short		1	11	di	-0.93985
subj 11	control	1	related	full	pic 13	short		1	9	di	-0.97371
subj 11	early	3	related	afull	pic 13	short		1	12	di	-0.977517
subj 11	early	4	arelated	afull	pic 13	short		1	8	di	-0.983284
subj 11	late	2	arelated	full	pic 27	long		1	8	momo	-0.987167
subj 11	late	1	related	full	pic 7	long		1	7	di	-1.00604
subj 11	late	2	arelated	full	pic 7	long		1	4	di	-1.00908
subj 11	late	2	arelated	full	pic 6	short		1	5	di	-1.01626
subj 11	control	4	arelated	afull	pic 6	short		1	7	di	-1.02669
subj 11	late	2	arelated	full	pic 4	long		1	7	di	-1.03842
subj 11	late	4	arelated	afull	pic 24	long		1	5	momo	-1.0582
subj 11	control	2	arelated	full	pic 29	short		1	2	momo	-1.07759
subj 11	control	3	related	afull	pic 7	long		1	9	di	-1.0929
subj 11	early	1	related	full	pic 6	short		1	11	di	-1.10988
subj 11	late	2	arelated	full	pic 8	long		1	3	di	-1.11857
subj 11	late	3	related	afull	pic 24	long		1	8	momo	-1.1236
subj 11	late	4	arelated	afull	pic 23	short		1	6	momo	-1.12994
subj 11	control	4	arelated	afull	pic 20	short		1	5	di	-1.12994
subj 11	late	4	arelated	afull	pic 11	short		1	6	di	-1.13507
subj 11	control	2	arelated	full	pic 24	long		1	7	momo	-1.14811
subj 11	late	1	related	full	pic 18	long		1	8	di	-1.15607
subj 11	control	1	related	full	pic 21	short		1	1	di	-1.17371
subj 11	late	2	arelated	full	pic 24	long		1	12	momo	-1.17786
subj 11	late	1	related	full	pic 26	short		1	11	momo	-1.18624
subj 11	late	4	arelated	afull	pic 21	short		1	8	di	-1.18624
subj 11	control	4	arelated	afull	pic 1	long		1	11	di	-1.18906
subj 11	early	1	related	full	pic 17	short		1	1	di	-1.19048
subj 11	late	1	related	full	pic 1	long		1	1	di	-1.19048
subj 11	late	1	related	full	pic 24	long		1	2	momo	-1.19048
subj 11	late	2	arelated	full	pic 22	long		1	1	momo	-1.19904
subj 11	late	1	related	full	pic 20	short		1	6	di	-1.20482
subj 11	control	3	related	afull	pic 6	short		1	10	di	-1.20627
subj 11	control	3	related	afull	pic 10	short		1	6	di	-1.20773
subj 11	late	1	related	full	pic 29	short		1	9	momo	-1.20773
subj 11	late	1	related	full	pic 30	long		1	8	momo	-1.21065
subj 11	control	2	arelated	full	pic 27	long		1	4	momo	-1.21507
subj 11	control	1	related	full	pic 24	long		1	10	momo	-1.21803
subj 11	late	2	arelated	full	pic 25	long		1	10	momo	-1.21803
subj 11	control	3	related	afull	pic 15	short		1	1	di	-1.21951
subj 11	late	3	related	afull	pic 12	long		1	8	di	-1.21951
subj 11	late	4	arelated	afull	pic 4	long		1	1	di	-1.21951
subj 11	early	4	arelated	afull	pic 4	long		1	5	di	-1.221
subj 11	control	2	arelated	full	pic 9	short		1	10	di	-1.221
subj 11	late	3	related	afull	pic 18	long		1	2	di	-1.22249
subj 11	late	4	arelated	afull	pic 1	long		1	4	di	-1.23457
subj 11	late	4	arelated	afull	pic 5	short		1	11	di	-1.23916
subj 11	early	2	arelated	full	pic 6	short		1	9	di	-1.24224
subj 11	control	4	arelated	afull	pic 21	short		1	4	di	-1.24378
subj 11	late	2	arelated	full	pic 19	long		1	4	di	-1.24533
subj 11	late	1	related	full	pic 8	long		1	6	di	-1.24688
subj 11	late	3	related	afull	pic 28	long		1	4	momo	-1.24688
subj 11	late	1	related	full	pic 27	long		1	12	momo	-1.24844
subj 11	late	3	related	afull	pic 29	short		1	3	momo	-1.24844
subj 11	control	2	arelated	full	pic 6	short		1	1	di	-1.24844
subj 11	control	2	arelated	full	pic 15	short		1	4	di	-1.25156
subj 11	control	4	arelated	afull	pic 29	short		1	8	momo	-1.25786
subj 11	control	2	arelated	full	pic 18	long		1	1	di	-1.26263
subj 11	late	3	related	afull	pic 10	short		1	10	di	-1.26743
subj 11	late	4	arelated	afull	pic 18	long		1	12	di	-1.26904
subj 11	late	3	related	afull	pic 1	long		1	7	di	-1.27065
subj 11	late	4	arelated	afull	pic 10	short		1	7	di	-1.27389
subj 11	control	4	arelated	afull	pic 4	long		1	9	di	-1.27389
subj 11	control	3	related	afull	pic 1	long		1	3	di	-1.27551
subj 11	late	2	arelated	full	pic 10	short		1	1	di	-1.27551
subj 11	late	4	arelated	afull	pic 2	long		1	3	di	-1.27714
subj 11	late	4	arelated	afull	pic 28	long		1	1	momo	-1.27714
subj 11	late	1	related	full	pic 22	long		1	4	momo	-1.28041
subj 11	control	4	arelated	afull	pic 24	long		1	1	momo	-1.28041
subj 11	early	4	arelated	afull	pic 27	long		1	6	momo	-1.2837
subj 11	early	2	arelated	full	pic 13	short		1	2	di	-1.287
subj 11	late	3	related	afull	pic 9	short		1	12	di	-1.287
subj 11	early	2	arelated	full	pic 24	long		1	3	momo	-1.28866
subj 11	control	2	arelated	full	pic 26	short		1	5	momo	-1.28866
subj 11	control	3	related	afull	pic 12	long		1	4	di	-1.29199
subj 11	late	2	arelated	full	pic 11	short		1	11	di	-1.29199
subj 11	early	1	related	full	pic 26	short		1	4	momo	-1.29534
subj 11	early	3	related	afull	pic 10	short		1	2	di	-1.29702
subj 11	control	2	arelated	full	pic 10	short		1	9	di	-1.2987
subj 11	late	3	related	afull	pic 16	short		1	4	di	-1.30039
subj 11	control	2	arelated	full	pic 19	long		1	11	di	-1.30039
subj 11	control	3	related	afull	pic 14	short		1	2	di	-1.30208
subj 11	late	3	related	afull	pic 4	long		1	4	di	-1.30719
subj 11	late	2	arelated	full	pic 3	long		1	8	di	-1.30719
subj 11	control	3	related	afull	pic 30	long		1	10	momo	-1.31062
subj 11	early	1	related	full	pic 4	long		1	2	di	-1.31234
subj 11	late	3	related	afull	pic 17	short		1	3	di	-1.31234
subj 11	control	4	arelated	afull	pic 10	short		1	3	di	-1.31579
subj 11	control	4	arelated	afull	pic 9	short		1	4	di	-1.31752
subj 11	control	4	arelated	afull	pic 16	short		1	9	di	-1.31752
subj 11	control	1	related	full	pic 9	short		1	1	di	-1.31926
subj 11	control	2	arelated	full	pic 1	long		1	6	di	-1.31926
subj 11	early	3	related	afull	pic 23	short		1	1	momo	-1.321
subj 11	late	2	arelated	full	pic 18	long		1	5	di	-1.321
subj 11	early	2	arelated	full	pic 19	long		1	8	di	-1.3245
subj 11	control	4	arelated	afull	pic 19	long		1	6	di	-1.3245
subj 11	late	4	arelated	afull	pic 6	short		1	12	di	-1.32626
subj 11	early	3	related	afull	pic 24	long		1	11	momo	-1.32802
subj 11	control	2	arelated	full	pic 25	long		1	6	momo	-1.32979
subj 11	control	1	related	full	pic 7	long		1	3	di	-1.33156
subj 11	control	3	related	afull	pic 4	long		1	11	di	-1.33156
subj 11	control	3	related	afull	pic 24	long		1	4	momo	-1.33156
subj 11	late	3	related	afull	pic 26	short		1	6	momo	-1.33511
subj 11	late	4	arelated	afull	pic 27	long		1	2	momo	-1.33511
subj 11	late	1	related	full	pic 12	long		1	2	di	-1.3369
subj 11	control	4	arelated	afull	pic 27	long		1	10	momo	-1.3369
subj 11	late	2	arelated	full	pic 1	long		1	10	di	-1.3369
subj 11	control	1	related	full	pic 6	short		1	4	di	-1.34409
subj 11	early	4	arelated	afull	pic 6	short		1	3	di	-1.3459
subj 11	early	2	arelated	full	pic 2	long		1	1	di	-1.3459
subj 11	late	4	arelated	afull	pic 19	long		1	10	di	-1.3459
subj 11	control	3	related	afull	pic 29	short		1	12	momo	-1.34771
subj 11	early	3	related	afull	pic 7	long		1	5	di	-1.34953
subj 11	early	3	related	afull	pic 12	long		1	11	di	-1.35135
subj 11	early	4	arelated	afull	pic 7	long		1	2	di	-1.35318
subj 11	control	3	related	afull	pic 9	short		1	7	di	-1.35685
subj 11	late	4	arelated	afull	pic 25	long		1	4	momo	-1.3587
subj 11	late	2	arelated	full	pic 12	long		1	12	di	-1.3587
subj 11	control	2	arelated	full	pic 5	short		1	2	di	-1.3587
subj 11	early	3	related	afull	pic 6	short		1	6	di	-1.36054
subj 11	early	4	arelated	afull	pic 21	short		1	11	di	-1.3624
subj 11	early	2	arelated	full	pic 1	long		1	2	di	-1.36612
subj 11	early	3	related	afull	pic 20	short		1	4	di	-1.37363
subj 11	late	1	related	full	pic 4	long		1	10	di	-1.37363
subj 11	early	1	related	full	pic 24	long		1	6	momo	-1.37741
subj 11	control	2	arelated	full	pic 28	long		1	3	momo	-1.37741
subj 11	early	4	arelated	afull	pic 18	long		1	3	di	-1.37931
subj 11	control	1	related	full	pic 15	short		1	7	di	-1.37931
subj 11	control	4	arelated	afull	pic 23	short		1	2	momo	-1.37931
subj 11	control	2	arelated	full	pic 7	long		1	11	di	-1.37931
subj 11	early	4	arelated	afull	pic 5	short		1	4	di	-1.38122
subj 11	late	4	arelated	afull	pic 14	short		1	3	di	-1.38122
subj 11	late	3	related	afull	pic 21	short		1	12	di	-1.38313
subj 11	late	3	related	afull	pic 25	long		1	7	momo	-1.38313
subj 11	late	2	arelated	full	pic 23	short		1	11	momo	-1.38313
subj 11	late	1	related	full	pic 10	short		1	4	di	-1.38504
subj 11	late	1	related	full	pic 15	short		1	12	di	-1.38889
subj 11	early	2	arelated	full	pic 9	short		1	6	di	-1.39082
subj 11	late	1	related	full	pic 3	long		1	12	di	-1.39082
subj 11	late	3	related	afull	pic 14	short		1	6	di	-1.39276
subj 11	late	3	related	afull	pic 22	long		1	10	momo	-1.39276
subj 11	late	1	related	full	pic 21	short		1	5	di	-1.3947
subj 11	control	3	related	afull	pic 11	short		1	5	di	-1.40056
subj 11	early	3	related	afull	pic 11	short		1	1	di	-1.40252
subj 11	control	1	related	full	pic 22	long		1	11	momo	-1.40252
subj 11	control	3	related	afull	pic 13	short		1	3	di	-1.40252
subj 11	late	4	arelated	afull	pic 20	short		1	9	di	-1.40449
subj 11	control	1	related	full	pic 10	short		1	11	di	-1.40845
subj 11	early	3	related	afull	pic 8	long		1	4	di	-1.41044
subj 11	late	4	arelated	afull	pic 16	short		1	1	di	-1.41044
subj 11	late	2	arelated	full	pic 20	short		1	3	di	-1.41044
subj 11	late	1	related	full	pic 19	long		1	7	di	-1.41243
subj 11	control	4	arelated	afull	pic 18	long		1	7	di	-1.41243
subj 11	early	2	arelated	full	pic 5	short		1	10	di	-1.41643
subj 11	early	4	arelated	afull	pic 20	short		1	1	di	-1.41643
subj 11	early	1	related	full	pic 29	short		1	1	momo	-1.41844
subj 11	early	4	arelated	afull	pic 15	short		1	6	di	-1.41844
subj 11	control	1	related	full	pic 27	long		1	7	momo	-1.41844
subj 11	late	2	arelated	full	pic 15	short		1	8	di	-1.41844
subj 11	early	3	related	afull	pic 29	short		1	7	momo	-1.42045
subj 11	late	2	arelated	full	pic 30	long		1	12	momo	-1.42045
subj 11	early	4	arelated	afull	pic 24	long		1	9	momo	-1.4245
subj 11	control	1	related	full	pic 18	long		1	4	di	-1.4245
subj 11	control	4	arelated	afull	pic 14	short		1	12	di	-1.42653
subj 11	late	4	arelated	afull	pic 26	short		1	3	momo	-1.42857
subj 11	late	2	arelated	full	pic 29	short		1	6	momo	-1.42857
subj 11	late	3	related	afull	pic 5	short		1	3	di	-1.43062
subj 11	control	2	arelated	full	pic 17	short		1	2	di	-1.43062
subj 11	early	1	related	full	pic 27	long		1	3	momo	-1.43266
subj 11	control	4	arelated	afull	pic 26	short		1	12	momo	-1.43266
subj 11	late	2	arelated	full	pic 16	short		1	7	di	-1.43266
subj 11	early	4	arelated	afull	pic 9	short		1	11	di	-1.43472
subj 11	early	2	arelated	full	pic 10	short		1	5	di	-1.43472
subj 11	control	4	arelated	afull	pic 15	short		1	10	di	-1.43472
subj 11	late	2	arelated	full	pic 17	short		1	6	di	-1.43678
subj 11	early	3	related	afull	pic 26	short		1	10	momo	-1.43885
subj 11	control	4	arelated	afull	pic 17	short		1	8	di	-1.43885
subj 11	late	2	arelated	full	pic 9	short		1	2	di	-1.43885
subj 11	early	2	arelated	full	pic 11	short		1	4	di	-1.44092
subj 11	late	4	arelated	afull	pic 12	long		1	5	di	-1.44092
subj 11	late	1	related	full	pic 6	short		1	8	di	-1.443
subj 11	control	3	related	afull	pic 22	long		1	6	momo	-1.443
subj 11	control	1	related	full	pic 4	long		1	6	di	-1.44509
subj 11	late	1	related	full	pic 9	short		1	5	di	-1.44718
subj 11	late	1	related	full	pic 23	short		1	3	momo	-1.44928
subj 11	control	2	arelated	full	pic 3	long		1	4	di	-1.44928
subj 11	late	2	arelated	full	pic 13	short		1	10	di	-1.45138
subj 11	control	3	related	afull	pic 16	short		1	11	di	-1.45349
subj 11	early	2	arelated	full	pic 14	short		1	1	di	-1.4556
subj 11	early	4	arelated	afull	pic 10	short		1	12	di	-1.45773
subj 11	control	3	related	afull	pic 27	long		1	1	momo	-1.45773
subj 11	early	4	arelated	afull	pic 16	short		1	5	di	-1.45985
subj 11	late	2	arelated	full	pic 5	short		1	6	di	-1.45985
subj 11	early	3	related	afull	pic 4	long		1	8	di	-1.46199
subj 11	control	2	arelated	full	pic 23	short		1	8	momo	-1.46199
subj 11	control	3	related	afull	pic 26	short		1	2	momo	-1.46413
subj 11	early	1	related	full	pic 7	long		1	12	di	-1.46628
subj 11	early	2	arelated	full	pic 29	short		1	10	momo	-1.46628
subj 11	control	4	arelated	afull	pic 3	long		1	10	di	-1.46628
subj 11	control	1	related	full	pic 1	long		1	9	di	-1.47059
subj 11	control	2	arelated	full	pic 11	short		1	8	di	-1.47275
subj 11	early	2	arelated	full	pic 23	short		1	4	momo	-1.47493
subj 11	early	4	arelated	afull	pic 26	short		1	7	momo	-1.4771
subj 11	late	3	related	afull	pic 30	long		1	2	momo	-1.48148
subj 11	control	4	arelated	afull	pic 8	long		1	5	di	-1.48148
subj 11	control	2	arelated	full	pic 30	long		1	7	momo	-1.48368
subj 11	late	4	arelated	afull	pic 22	long		1	7	momo	-1.48588
subj 11	control	1	related	full	pic 11	short		1	12	di	-1.49254
subj 11	early	2	arelated	full	pic 17	short		1	10	di	-1.49254
subj 11	early	2	arelated	full	pic 18	long		1	9	di	-1.49701
subj 11	control	1	related	full	pic 28	long		1	6	momo	-1.49925
subj 11	control	1	related	full	pic 2	long		1	8	di	-1.5015
subj 11	early	2	arelated	full	pic 20	short		1	7	di	-1.5015
subj 11	late	4	arelated	afull	pic 15	short		1	2	di	-1.5015
subj 11	control	4	arelated	afull	pic 25	long		1	11	momo	-1.50376
subj 11	early	1	related	full	pic 1	long		1	5	di	-1.50602
subj 11	early	1	related	full	pic 9	short		1	9	di	-1.50602
subj 11	early	4	arelated	afull	pic 1	long		1	8	di	-1.5083
subj 11	control	1	related	full	pic 12	long		1	10	di	-1.5083
subj 11	late	1	related	full	pic 17	short		1	9	di	-1.5083
subj 11	late	2	arelated	full	pic 26	short		1	9	momo	-1.5083
subj 11	early	1	related	full	pic 20	short		1	10	di	-1.51057
subj 11	control	3	related	afull	pic 23	short		1	5	momo	-1.51286
subj 11	early	2	arelated	full	pic 27	long		1	11	momo	-1.51745
subj 11	late	3	related	afull	pic 15	short		1	5	di	-1.51976
subj 11	late	1	related	full	pic 14	short		1	11	di	-1.52672
subj 11	control	3	related	afull	pic 5	short		1	12	di	-1.52672
subj 11	early	1	related	full	pic 23	short		1	7	momo	-1.53139
subj 11	control	1	related	full	pic 30	long		1	4	momo	-1.53139
subj 11	early	2	arelated	full	pic 12	long		1	3	di	-1.53139
subj 11	control	2	arelated	full	pic 20	short		1	12	di	-1.53374
subj 11	late	3	related	afull	pic 6	short		1	2	di	-1.5361
subj 11	late	3	related	afull	pic 2	long		1	6	di	-1.53846
subj 11	late	3	related	afull	pic 27	long		1	5	momo	-1.53846
subj 11	early	3	related	afull	pic 21	short		1	3	di	-1.54083
subj 11	control	3	related	afull	pic 25	long		1	3	momo	-1.54083
subj 11	late	3	related	afull	pic 8	long		1	11	di	-1.54083
subj 11	control	4	arelated	afull	pic 2	long		1	12	di	-1.54083
subj 11	control	4	arelated	afull	pic 22	long		1	3	momo	-1.54083
subj 11	late	2	arelated	full	pic 28	long		1	7	momo	-1.54321
subj 11	control	1	related	full	pic 3	long		1	7	di	-1.5456
subj 11	late	2	arelated	full	pic 14	short		1	9	di	-1.5456
subj 11	early	1	related	full	pic 30	long		1	11	momo	-1.54799
subj 11	early	3	related	afull	pic 25	long		1	12	momo	-1.54799
subj 11	control	3	related	afull	pic 20	short		1	8	di	-1.54799
subj 11	early	1	related	full	pic 11	short		1	7	di	-1.5528
subj 11	early	4	arelated	afull	pic 23	short		1	10	momo	-1.5528
subj 11	early	4	arelated	afull	pic 29	short		1	4	momo	-1.5528
subj 11	early	3	related	afull	pic 17	short		1	7	di	-1.55521
subj 11	early	2	arelated	full	pic 4	long		1	12	di	-1.55521
subj 11	control	4	arelated	afull	pic 5	short		1	8	di	-1.55521
subj 11	early	1	related	full	pic 12	long		1	6	di	-1.55763
subj 11	control	1	related	full	pic 26	short		1	8	momo	-1.55763
subj 11	late	1	related	full	pic 2	long		1	11	di	-1.55763
subj 11	control	1	related	full	pic 17	short		1	5	di	-1.56006
subj 11	early	3	related	afull	pic 14	short		1	10	di	-1.5625
subj 11	early	3	related	afull	pic 27	long		1	9	momo	-1.5625
subj 11	late	3	related	afull	pic 20	short		1	11	di	-1.56495
subj 11	late	3	related	afull	pic 23	short		1	9	momo	-1.56495
subj 11	control	2	arelated	full	pic 16	short		1	3	di	-1.56495
subj 11	control	1	related	full	pic 23	short		1	12	momo	-1.5674
subj 11	early	2	arelated	full	pic 28	long		1	12	momo	-1.56986
subj 11	late	1	related	full	pic 16	short		1	10	di	-1.56986
subj 11	late	4	arelated	afull	pic 30	long		1	5	momo	-1.56986
subj 11	control	2	arelated	full	pic 12	long		1	7	di	-1.56986
subj 11	control	1	related	full	pic 16	short		1	6	di	-1.57233
subj 11	control	1	related	full	pic 20	short		1	2	di	-1.57233
subj 11	control	3	related	afull	pic 28	long		1	11	momo	-1.57233
subj 11	early	4	arelated	afull	pic 3	long		1	6	di	-1.5748
subj 11	early	1	related	full	pic 18	long		1	11	di	-1.57729
subj 11	control	3	related	afull	pic 19	long		1	9	di	-1.57729
subj 11	early	3	related	afull	pic 3	long		1	9	di	-1.57729
subj 11	early	2	arelated	full	pic 25	long		1	2	momo	-1.57729
subj 11	early	1	related	full	pic 22	long		1	8	momo	-1.58228
subj 11	early	3	related	afull	pic 2	long		1	10	di	-1.58228
subj 11	control	2	arelated	full	pic 8	long		1	12	di	-1.58228
subj 11	early	1	related	full	pic 10	short		1	8	di	-1.58479
subj 11	early	4	arelated	afull	pic 14	short		1	7	di	-1.5873
subj 11	early	1	related	full	pic 2	long		1	4	di	-1.58983
subj 11	early	1	related	full	pic 28	long		1	2	momo	-1.5949
subj 11	early	3	related	afull	pic 19	long		1	5	di	-1.5949
subj 11	early	3	related	afull	pic 1	long		1	12	di	-1.59744
subj 11	control	2	arelated	full	pic 22	long		1	9	momo	-1.59744
subj 11	control	3	related	afull	pic 21	short		1	7	di	-1.60256
subj 11	early	4	arelated	afull	pic 11	short		1	10	di	-1.60514
subj 11	control	2	arelated	full	pic 14	short		1	5	di	-1.60514
subj 11	late	4	arelated	afull	pic 3	long		1	2	di	-1.60772
subj 11	early	1	related	full	pic 16	short		1	2	di	-1.6129
subj 11	early	3	related	afull	pic 5	short		1	7	di	-1.6129
subj 11	early	3	related	afull	pic 16	short		1	8	di	-1.6129
subj 11	early	3	related	afull	pic 15	short		1	9	di	-1.62602
subj 11	control	3	related	afull	pic 18	long		1	10	di	-1.62866
subj 11	late	2	arelated	full	pic 2	long		1	9	di	-1.62866
subj 11	early	1	related	full	pic 8	long		1	10	di	-1.63132
subj 11	early	1	related	full	pic 21	short		1	9	di	-1.63132
subj 11	early	4	arelated	afull	pic 30	long		1	9	momo	-1.63132
subj 11	control	3	related	afull	pic 8	long		1	8	di	-1.63132
subj 11	late	4	arelated	afull	pic 17	short		1	11	di	-1.63132
subj 11	early	1	related	full	pic 3	long		1	3	di	-1.63399
subj 11	early	1	related	full	pic 5	short		1	1	di	-1.64474
subj 11	early	4	arelated	afull	pic 8	long		1	1	di	-1.64474
subj 11	early	3	related	afull	pic 28	long		1	8	momo	-1.64745
subj 11	early	2	arelated	full	pic 8	long		1	7	di	-1.65017
subj 11	early	4	arelated	afull	pic 19	long		1	2	di	-1.65289
subj 11	control	1	related	full	pic 8	long		1	2	di	-1.66113
subj 11	control	1	related	full	pic 29	short		1	5	momo	-1.66113
subj 11	early	2	arelated	full	pic 30	long		1	3	momo	-1.66113
subj 11	early	2	arelated	full	pic 21	short		1	6	di	-1.66667
subj 11	early	2	arelated	full	pic 15	short		1	11	di	-1.67504
subj 11	early	1	related	full	pic 19	long		1	12	di	-1.67785
subj 11	control	3	related	afull	pic 17	short		1	12	di	-1.68067
subj 11	early	4	arelated	afull	pic 25	long		1	8	momo	-1.6835
subj 11	early	1	related	full	pic 25	long		1	5	momo	-1.68919
subj 11	late	2	arelated	full	pic 21	short		1	2	di	-1.68919
subj 11	early	3	related	afull	pic 9	short		1	3	di	-1.69492
subj 11	early	3	related	afull	pic 30	long		1	6	momo	-1.69492
subj 11	control	4	arelated	afull	pic 11	short		1	2	di	-1.70068
subj 11	control	1	related	full	pic 5	short		1	5	di	-1.70358
subj 11	control	3	related	afull	pic 3	long		1	1	di	-1.7094
subj 11	early	2	arelated	full	pic 16	short		1	12	di	-1.71233
subj 11	control	4	arelated	afull	pic 12	long		1	1	di	-1.71527
subj 11	early	2	arelated	full	pic 3	long		1	11	di	-1.71821
subj 11	late	1	related	full	pic 28	long		1	10	momo	-1.72117
subj 11	early	1	related	full	pic 15	short		1	3	di	-1.72414
subj 11	early	4	arelated	afull	pic 22	long		1	12	momo	-1.72414
subj 11	control	1	related	full	pic 19	long		1	3	di	-1.73913
subj 11	control	1	related	full	pic 25	long		1	9	momo	-1.73913
subj 11	late	1	related	full	pic 25	long		1	1	momo	-1.74825
subj 11	late	3	related	afull	pic 3	long		1	5	di	-1.74825
subj 11	early	1	related	full	pic 14	short		1	4	di	-1.75439
subj 11	control	1	related	full	pic 14	short		1	8	di	-1.75439
subj 11	early	3	related	afull	pic 22	long		1	2	momo	-1.76367
subj 11	early	2	arelated	full	pic 22	long		1	5	momo	-1.76991
subj 11	control	4	arelated	afull	pic 28	long		1	9	momo	-1.7762
subj 11	early	4	arelated	afull	pic 12	long		1	9	di	-1.77936
subj 11	control	4	arelated	afull	pic 30	long		1	1	momo	-1.78253
subj 11	late	3	related	afull	pic 11	short		1	9	di	-1.78891
subj 11	early	4	arelated	afull	pic 28	long		1	5	momo	-1.79211
subj 11	late	3	related	afull	pic 19	long		1	1	di	-1.82482
subj 11	early	3	related	afull	pic 18	long		1	6	di	-1.84502
subj 11	control	2	arelated	full	pic 2	long		1	5	di	-1.91571
subj 11	control	3	related	afull	pic 2	long		1	2	di	-1.9802
subj 11	early	4	arelated	afull	pic 17	short		1	4	di	-2.44499
subj 11	early	2	arelated	full	pic 7	long		1	8	di	-2.76243
subj 11	late	4	arelated	afull	pic 8	long		0	9	di
subj 11	late	1	related	full	pic 11	short		0	3	di
subj 11	late	4	arelated	afull	pic 29	short		0	11	momo
subj 11	early	1	related	full	pic 13	short	0	0	5	di
subj 11	early	4	arelated	afull	pic 2	long		0	7	di
subj 11	early	2	arelated	full	pic 26	short	0	0	1	momo
subj 12	control	2	arelated	full	pic 27	long	0	0	2	momo
subj 12	late	2	arelated	full	pic 27	long	0	0	5	momo
subj 12	early	2	arelated	full	pic 18	long	0	0	7	di
subj 12	late	1	related	full	pic 27	long	0	0	9	momo
subj 12	early	1	related	full	pic 14	short	0	0	2	di
subj 12	early	3	related	afull	pic 6	short	0	1	3	di
subj 12	late	4	arelated	afull	pic 13	short	0	1	2	di
subj 12	late	1	related	full	pic 15	short	0	1	9	di
subj 12	early	1	related	full	pic 4	long	0	1	12	di
subj 12	late	1	related	full	pic 16	short	0	1	8	di
subj 12	early	3	related	afull	pic 2	long	0	1	8	di
subj 12	control	1	related	full	pic 19	long	0	1	1	di
subj 12	late	3	related	afull	pic 16	short	0	1	2	di
subj 12	control	3	related	afull	pic 14	short	0	1	12	di
subj 12	late	3	related	afull	pic 17	short	0	1	1	di
subj 12	late	2	arelated	full	pic 18	long	0	2	4	di
subj 12	control	1	related	full	pic 7	long	0	1	1	di
subj 12	early	1	related	full	pic 27	long	0	1	1	momo
subj 12	control	2	arelated	full	pic 28	long	0	1	1	momo
subj 12	control	2	arelated	full	pic 25	long	0	1	3	momo
subj 12	early	2	arelated	full	pic 9	short	0	1	3	di
subj 12	late	4	arelated	afull	pic 5	short	0	1	10	di
subj 12	early	4	arelated	afull	pic 4	long	0	1	4	di
subj 12	late	4	arelated	afull	pic 22	long		1	6	momo	-0.713776
subj 12	early	3	related	afull	pic 18	long	0	1	3	di
subj 12	late	3	related	afull	pic 8	long	0	1	10	di
subj 12	control	3	related	afull	pic 19	long	0	1	7	di
subj 12	early	3	related	afull	pic 14	short	0	1	8	di
subj 12	early	4	arelated	afull	pic 26	short	0	1	6	momo
subj 12	early	3	related	afull	pic 15	short		1	7	di	-0.763359
subj 12	late	1	related	full	pic 11	short		1	1	di	-0.763942
subj 12	late	2	arelated	full	pic 13	short		1	8	di	-0.78064
subj 12	control	4	arelated	afull	pic 9	short		1	2	di	-0.786782
subj 12	late	4	arelated	afull	pic 17	short		1	10	di	-0.789266
subj 12	late	1	related	full	pic 13	short		1	11	di	-0.804505
subj 12	late	3	related	afull	pic 29	short		1	1	momo	-0.805802
subj 12	control	4	arelated	afull	pic 24	long		1	11	momo	-0.807754
subj 12	late	3	related	afull	pic 2	long		1	3	di	-0.809717
subj 12	control	2	arelated	full	pic 4	long		1	1	di	-0.813008
subj 12	late	3	related	afull	pic 14	short		1	3	di	-0.820345
subj 12	late	4	arelated	afull	pic 29	short		1	10	momo	-0.821018
subj 12	control	4	arelated	afull	pic 4	long		1	7	di	-0.825764
subj 12	early	2	arelated	full	pic 5	short		1	8	di	-0.82713
subj 12	late	3	related	afull	pic 19	long		1	11	di	-0.838223
subj 12	late	3	related	afull	pic 5	short		1	1	di	-0.846024
subj 12	control	3	related	afull	pic 4	long		1	10	di	-0.851789
subj 12	control	4	arelated	afull	pic 22	long		1	1	momo	-0.852515
subj 12	late	2	arelated	full	pic 12	long		1	9	di	-0.856898
subj 12	control	1	related	full	pic 29	short		1	4	momo	-0.862069
subj 12	late	1	related	full	pic 28	long		1	8	momo	-0.863558
subj 12	early	3	related	afull	pic 8	long		1	2	di	-0.865801
subj 12	early	3	related	afull	pic 27	long		1	7	momo	-0.870322
subj 12	late	1	related	full	pic 24	long		1	12	momo	-0.874891
subj 12	early	3	related	afull	pic 13	short		1	9	di	-0.887311
subj 12	control	2	arelated	full	pic 18	long		1	11	di	-0.88968
subj 12	early	1	related	full	pic 13	short		1	4	di	-0.892857
subj 12	control	1	related	full	pic 5	short		1	4	di	-0.900901
subj 12	early	3	related	afull	pic 9	short		1	1	di	-0.906618
subj 12	late	4	arelated	afull	pic 19	long		1	8	di	-0.909091
subj 12	early	4	arelated	afull	pic 15	short		1	3	di	-0.919118
subj 12	control	4	arelated	afull	pic 26	short		1	9	momo	-0.919963
subj 12	control	4	arelated	afull	pic 20	short		1	4	di	-0.923361
subj 12	control	1	related	full	pic 8	long		1	12	di	-0.929368
subj 12	early	4	arelated	afull	pic 18	long		1	1	di	-0.932836
subj 12	late	1	related	full	pic 8	long		2	3	di
subj 12	early	2	arelated	full	pic 26	short		1	11	momo	-0.934579
subj 12	control	3	related	afull	pic 30	long		1	8	momo	-0.935454
subj 12	early	4	arelated	afull	pic 11	short		1	8	di	-0.938086
subj 12	early	4	arelated	afull	pic 28	long		1	4	momo	-0.940734
subj 12	early	3	related	afull	pic 19	long		1	4	di	-0.94162
subj 12	late	4	arelated	afull	pic 21	short		1	5	di	-0.947867
subj 12	early	2	arelated	full	pic 6	short		1	7	di	-0.949668
subj 12	late	2	arelated	full	pic 5	short		1	3	di	-0.956938
subj 12	early	2	arelated	full	pic 24	long		1	1	momo	-0.957854
subj 12	control	3	related	afull	pic 16	short		1	10	di	-0.957854
subj 12	late	2	arelated	full	pic 7	long		1	2	di	-0.959693
subj 12	control	3	related	afull	pic 11	short		1	4	di	-0.960615
subj 12	control	3	related	afull	pic 22	long		1	3	momo	-0.960615
subj 12	early	1	related	full	pic 20	short		1	8	di	-0.963391
subj 12	early	2	arelated	full	pic 29	short		1	8	momo	-0.972763
subj 12	control	2	arelated	full	pic 29	short		1	12	momo	-0.972763
subj 12	early	2	arelated	full	pic 30	long		1	1	momo	-0.97561
subj 12	control	4	arelated	afull	pic 7	long		1	3	di	-0.976562
subj 12	control	4	arelated	afull	pic 17	short		1	5	di	-0.976562
subj 12	late	2	arelated	full	pic 25	long		1	8	momo	-0.980392
subj 12	late	4	arelated	afull	pic 8	long		1	7	di	-0.982318
subj 12	control	3	related	afull	pic 2	long		1	12	di	-0.983284
subj 12	control	3	related	afull	pic 13	short		1	1	di	-0.983284
subj 12	late	3	related	afull	pic 9	short		1	9	di	-0.986193
subj 12	early	4	arelated	afull	pic 6	short		1	1	di	-0.994036
subj 12	late	1	related	full	pic 6	short		1	5	di	-0.995025
subj 12	control	3	related	afull	pic 17	short		1	9	di	-0.995025
subj 12	early	3	related	afull	pic 4	long		1	5	di	-0.995025
subj 12	late	4	arelated	afull	pic 3	long		1	12	di	-0.999001
subj 12	control	3	related	afull	pic 5	short		1	9	di	-1.00604
subj 12	late	4	arelated	afull	pic 7	long		1	8	di	-1.01317
subj 12	control	4	arelated	afull	pic 6	short		1	6	di	-1.0142
subj 12	late	1	related	full	pic 14	short		1	10	di	-1.01523
subj 12	control	2	arelated	full	pic 17	short		1	12	di	-1.02775
subj 12	early	3	related	afull	pic 28	long		1	5	momo	-1.02987
subj 12	late	4	arelated	afull	pic 12	long		1	4	di	-1.03734
subj 12	late	1	related	full	pic 7	long		1	6	di	-1.0395
subj 12	control	1	related	full	pic 6	short		1	2	di	-1.04058
subj 12	late	3	related	afull	pic 30	long		1	12	momo	-1.04603
subj 12	early	4	arelated	afull	pic 5	short		1	2	di	-1.04712
subj 12	early	1	related	full	pic 5	short		1	11	di	-1.04822
subj 12	late	3	related	afull	pic 22	long		0	8	momo
subj 12	late	4	arelated	afull	pic 23	short		1	3	momo	-1.05042
subj 12	late	4	arelated	afull	pic 28	long		1	11	momo	-1.05152
subj 12	control	2	arelated	full	pic 2	long		1	4	di	-1.05374
subj 12	control	2	arelated	full	pic 6	short		1	11	di	-1.06724
subj 12	early	1	related	full	pic 9	short		1	7	di	-1.06838
subj 12	early	3	related	afull	pic 5	short		1	6	di	-1.07066
subj 12	control	4	arelated	afull	pic 10	short		1	1	di	-1.07066
subj 12	early	3	related	afull	pic 11	short		1	11	di	-1.07181
subj 12	late	1	related	full	pic 19	long		1	6	di	-1.07181
subj 12	control	1	related	full	pic 9	short		1	11	di	-1.08108
subj 12	late	1	related	full	pic 22	long		1	2	momo	-1.08108
subj 12	late	4	arelated	afull	pic 27	long		1	12	momo	-1.08578
subj 12	early	3	related	afull	pic 7	long		1	4	di	-1.09051
subj 12	early	3	related	afull	pic 17	short		1	6	di	-1.0917
subj 12	control	1	related	full	pic 13	short		1	7	di	-1.09409
subj 12	late	3	related	afull	pic 27	long		1	4	momo	-1.09529
subj 12	control	2	arelated	full	pic 20	short		1	9	di	-1.0989
subj 12	control	3	related	afull	pic 28	long		1	10	momo	-1.10011
subj 12	late	1	related	full	pic 1	long		1	11	di	-1.10497
subj 12	control	2	arelated	full	pic 13	short		1	3	di	-1.10742
subj 12	early	3	related	afull	pic 30	long		1	3	momo	-1.11235
subj 12	control	2	arelated	full	pic 9	short		1	8	di	-1.11235
subj 12	early	4	arelated	afull	pic 22	long		1	9	momo	-1.11607
subj 12	early	3	related	afull	pic 21	short		1	1	di	-1.1236
subj 12	control	4	arelated	afull	pic 21	short		1	2	di	-1.1236
subj 12	early	4	arelated	afull	pic 13	short		1	5	di	-1.12486
subj 12	control	4	arelated	afull	pic 8	long		1	4	di	-1.12486
subj 12	control	4	arelated	afull	pic 28	long		1	7	momo	-1.12486
subj 12	late	1	related	full	pic 23	short		1	1	momo	-1.12613
subj 12	control	2	arelated	full	pic 7	long		1	10	di	-1.12613
subj 12	control	4	arelated	afull	pic 19	long		1	3	di	-1.1274
subj 12	late	2	arelated	full	pic 20	short		1	1	di	-1.12867
subj 12	late	2	arelated	full	pic 23	short		1	10	momo	-1.12994
subj 12	early	2	arelated	full	pic 1	long		1	12	di	-1.13122
subj 12	early	2	arelated	full	pic 14	short		1	11	di	-1.13122
subj 12	early	2	arelated	full	pic 22	long		1	4	momo	-1.1325
subj 12	early	2	arelated	full	pic 13	short		1	12	di	-1.13766
subj 12	control	1	related	full	pic 27	long		1	6	momo	-1.13895
subj 12	control	3	related	afull	pic 25	long		1	1	momo	-1.13895
subj 12	early	2	arelated	full	pic 10	short		1	4	di	-1.13895
subj 12	control	1	related	full	pic 24	long		1	8	momo	-1.14155
subj 12	control	1	related	full	pic 2	long		1	5	di	-1.14286
subj 12	early	1	related	full	pic 15	short		1	1	di	-1.14548
subj 12	control	3	related	afull	pic 8	long		1	5	di	-1.14943
subj 12	control	2	arelated	full	pic 14	short		1	4	di	-1.15207
subj 12	control	1	related	full	pic 14	short		1	5	di	-1.15473
subj 12	control	1	related	full	pic 4	long		1	3	di	-1.15607
subj 12	early	4	arelated	afull	pic 17	short		1	2	di	-1.15607
subj 12	late	2	arelated	full	pic 21	short		1	12	di	-1.15607
subj 12	late	1	related	full	pic 25	long		1	11	momo	-1.15741
subj 12	late	2	arelated	full	pic 8	long		1	1	di	-1.15741
subj 12	early	1	related	full	pic 2	long		1	2	di	-1.15875
subj 12	late	3	related	afull	pic 26	short		1	3	momo	-1.15875
subj 12	late	2	arelated	full	pic 9	short		1	12	di	-1.16009
subj 12	early	3	related	afull	pic 12	long		1	10	di	-1.16144
subj 12	early	1	related	full	pic 8	long		1	8	di	-1.1655
subj 12	late	3	related	afull	pic 11	short		1	7	di	-1.1655
subj 12	late	4	arelated	afull	pic 30	long		1	4	momo	-1.1655
subj 12	control	2	arelated	full	pic 11	short		1	5	di	-1.1655
subj 12	early	4	arelated	afull	pic 27	long		1	3	momo	-1.16822
subj 12	late	2	arelated	full	pic 14	short		1	7	di	-1.17096
subj 12	early	2	arelated	full	pic 12	long		1	1	di	-1.17647
subj 12	control	1	related	full	pic 23	short		1	9	momo	-1.17786
subj 12	control	3	related	afull	pic 24	long		1	2	momo	-1.17786
subj 12	control	4	arelated	afull	pic 14	short		1	9	di	-1.18064
subj 12	control	1	related	full	pic 17	short		1	4	di	-1.18343
subj 12	control	1	related	full	pic 21	short		1	11	di	-1.18343
subj 12	control	4	arelated	afull	pic 29	short		1	5	momo	-1.18765
subj 12	late	4	arelated	afull	pic 18	long		1	9	di	-1.18906
subj 12	early	1	related	full	pic 10	short		1	5	di	-1.19332
subj 12	early	2	arelated	full	pic 21	short		1	3	di	-1.19332
subj 12	control	2	arelated	full	pic 21	short		1	8	di	-1.19474
subj 12	early	2	arelated	full	pic 7	long		1	5	di	-1.19617
subj 12	control	4	arelated	afull	pic 30	long		1	11	momo	-1.19617
subj 12	early	1	related	full	pic 7	long		1	9	di	-1.1976
subj 12	control	3	related	afull	pic 20	short		1	5	di	-1.20048
subj 12	control	4	arelated	afull	pic 1	long		1	10	di	-1.20337
subj 12	control	1	related	full	pic 25	long		1	7	momo	-1.20482
subj 12	control	4	arelated	afull	pic 5	short		1	5	di	-1.20482
subj 12	control	4	arelated	afull	pic 11	short		1	12	di	-1.21065
subj 12	control	2	arelated	full	pic 15	short		1	2	di	-1.21359
subj 12	early	4	arelated	afull	pic 23	short		1	8	momo	-1.21803
subj 12	control	2	arelated	full	pic 16	short		1	1	di	-1.21803
subj 12	early	2	arelated	full	pic 23	short		1	2	momo	-1.22399
subj 12	early	4	arelated	afull	pic 12	long		1	7	di	-1.22699
subj 12	late	2	arelated	full	pic 1	long		1	8	di	-1.22699
subj 12	early	2	arelated	full	pic 15	short		1	10	di	-1.2285
subj 12	control	2	arelated	full	pic 10	short		1	7	di	-1.2285
subj 12	control	3	related	afull	pic 15	short		1	11	di	-1.23153
subj 12	control	3	related	afull	pic 10	short		1	3	di	-1.23305
subj 12	late	2	arelated	full	pic 16	short		1	6	di	-1.23305
subj 12	early	1	related	full	pic 24	long		1	3	momo	-1.23762
subj 12	control	2	arelated	full	pic 24	long		1	6	momo	-1.23762
subj 12	late	4	arelated	afull	pic 2	long		1	1	di	-1.24224
subj 12	control	2	arelated	full	pic 26	short		1	4	momo	-1.24378
subj 12	late	4	arelated	afull	pic 6	short		1	9	di	-1.24533
subj 12	early	2	arelated	full	pic 27	long		1	10	momo	-1.25
subj 12	late	2	arelated	full	pic 29	short		1	3	momo	-1.25628
subj 12	control	3	related	afull	pic 1	long		1	1	di	-1.26263
subj 12	late	2	arelated	full	pic 26	short		1	7	momo	-1.26263
subj 12	early	1	related	full	pic 3	long		1	1	di	-1.26422
subj 12	control	3	related	afull	pic 21	short		1	6	di	-1.26582
subj 12	early	4	arelated	afull	pic 19	long		1	12	di	-1.26904
subj 12	late	4	arelated	afull	pic 4	long		1	11	di	-1.26904
subj 12	late	2	arelated	full	pic 17	short		1	3	di	-1.27065
subj 12	control	3	related	afull	pic 26	short		1	12	momo	-1.27551
subj 12	early	4	arelated	afull	pic 21	short		1	10	di	-1.27714
subj 12	early	4	arelated	afull	pic 24	long		1	7	momo	-1.27714
subj 12	late	4	arelated	afull	pic 11	short		1	3	di	-1.28205
subj 12	late	2	arelated	full	pic 15	short		1	5	di	-1.28205
subj 12	control	3	related	afull	pic 7	long		1	7	di	-1.287
subj 12	late	1	related	full	pic 4	long		1	8	di	-1.29032
subj 12	early	1	related	full	pic 1	long		1	4	di	-1.29366
subj 12	early	1	related	full	pic 29	short		1	11	momo	-1.29366
subj 12	late	4	arelated	afull	pic 1	long		1	2	di	-1.29366
subj 12	control	1	related	full	pic 15	short		1	6	di	-1.29702
subj 12	late	3	related	afull	pic 7	long		1	11	di	-1.29702
subj 12	control	4	arelated	afull	pic 27	long		1	8	momo	-1.29702
subj 12	control	3	related	afull	pic 12	long		1	2	di	-1.2987
subj 12	late	4	arelated	afull	pic 15	short		1	12	di	-1.30039
subj 12	late	3	related	afull	pic 15	short		1	4	di	-1.30548
subj 12	early	4	arelated	afull	pic 20	short		1	11	di	-1.30719
subj 12	early	3	related	afull	pic 24	long		1	10	momo	-1.30719
subj 12	late	3	related	afull	pic 28	long		1	2	momo	-1.30719
subj 12	control	4	arelated	afull	pic 23	short		1	12	momo	-1.30719
subj 12	late	2	arelated	full	pic 22	long		1	11	momo	-1.31752
subj 12	late	2	arelated	full	pic 28	long		1	6	momo	-1.31752
subj 12	late	2	arelated	full	pic 6	short		1	4	di	-1.31926
subj 12	late	4	arelated	afull	pic 24	long		1	4	momo	-1.321
subj 12	late	1	related	full	pic 3	long		1	9	di	-1.32275
subj 12	late	2	arelated	full	pic 24	long		1	9	momo	-1.32275
subj 12	early	3	related	afull	pic 20	short		1	2	di	-1.32626
subj 12	late	1	related	full	pic 2	long		1	10	di	-1.32802
subj 12	late	1	related	full	pic 17	short		1	7	di	-1.32802
subj 12	late	3	related	afull	pic 18	long		1	12	di	-1.32802
subj 12	late	4	arelated	afull	pic 26	short		1	1	momo	-1.32979
subj 12	early	2	arelated	full	pic 17	short		1	8	di	-1.33156
subj 12	control	1	related	full	pic 30	long		1	2	momo	-1.33156
subj 12	early	3	related	afull	pic 29	short		1	6	momo	-1.33333
subj 12	control	4	arelated	afull	pic 25	long		1	10	momo	-1.33869
subj 12	control	3	related	afull	pic 6	short		1	8	di	-1.34228
subj 12	late	1	related	full	pic 20	short		1	3	di	-1.3459
subj 12	early	2	arelated	full	pic 28	long		1	9	momo	-1.34771
subj 12	early	1	related	full	pic 30	long		1	10	momo	-1.35135
subj 12	late	4	arelated	afull	pic 9	short		1	5	di	-1.35135
subj 12	late	2	arelated	full	pic 2	long		1	7	di	-1.35501
subj 12	late	4	arelated	afull	pic 20	short		1	7	di	-1.3587
subj 12	late	1	related	full	pic 10	short		1	2	di	-1.36426
subj 12	late	3	related	afull	pic 24	long		1	5	momo	-1.36799
subj 12	control	4	arelated	afull	pic 12	long		1	11	di	-1.37174
subj 12	early	4	arelated	afull	pic 29	short		1	2	momo	-1.37363
subj 12	late	3	related	afull	pic 10	short		1	8	di	-1.37741
subj 12	late	2	arelated	full	pic 11	short		1	10	di	-1.38122
subj 12	early	4	arelated	afull	pic 2	long		1	6	di	-1.38313
subj 12	control	2	arelated	full	pic 19	long		1	10	di	-1.38313
subj 12	control	2	arelated	full	pic 12	long		1	6	di	-1.38889
subj 12	late	2	arelated	full	pic 19	long		1	2	di	-1.39082
subj 12	early	4	arelated	afull	pic 10	short		1	9	di	-1.39276
subj 12	early	4	arelated	afull	pic 14	short		1	6	di	-1.39276
subj 12	control	2	arelated	full	pic 3	long		1	2	di	-1.39276
subj 12	early	1	related	full	pic 17	short		1	11	di	-1.39665
subj 12	late	3	related	afull	pic 3	long		1	4	di	-1.39665
subj 12	early	4	arelated	afull	pic 1	long		1	5	di	-1.40056
subj 12	late	1	related	full	pic 9	short		1	4	di	-1.40252
subj 12	control	3	related	afull	pic 18	long		1	8	di	-1.40449
subj 12	late	4	arelated	afull	pic 14	short		1	1	di	-1.40449
subj 12	control	4	arelated	afull	pic 16	short		1	7	di	-1.40845
subj 12	late	1	related	full	pic 29	short		1	7	momo	-1.41044
subj 12	early	2	arelated	full	pic 16	short		1	9	di	-1.41243
subj 12	early	3	related	afull	pic 1	long		1	9	di	-1.41443
subj 12	late	1	related	full	pic 26	short		1	10	momo	-1.41643
subj 12	late	3	related	afull	pic 23	short		1	7	momo	-1.41844
subj 12	early	1	related	full	pic 25	long		1	4	momo	-1.42045
subj 12	control	1	related	full	pic 12	long		1	8	di	-1.42045
subj 12	control	4	arelated	afull	pic 18	long		1	6	di	-1.42045
subj 12	late	1	related	full	pic 30	long		1	5	momo	-1.42857
subj 12	control	3	related	afull	pic 23	short		1	4	momo	-1.42857
subj 12	control	2	arelated	full	pic 30	long		1	6	momo	-1.42857
subj 12	late	2	arelated	full	pic 3	long		1	5	di	-1.43062
subj 12	late	1	related	full	pic 5	short		1	7	di	-1.43472
subj 12	late	3	related	afull	pic 4	long		1	2	di	-1.43472
subj 12	early	1	related	full	pic 26	short		1	2	momo	-1.43678
subj 12	early	3	related	afull	pic 10	short		1	12	di	-1.43678
subj 12	control	1	related	full	pic 11	short		1	9	di	-1.43678
subj 12	late	1	related	full	pic 21	short		1	4	di	-1.43885
subj 12	control	3	related	afull	pic 3	long		1	11	di	-1.44092
subj 12	late	4	arelated	afull	pic 16	short		1	11	di	-1.45349
subj 12	control	1	related	full	pic 16	short		1	3	di	-1.45773
subj 12	control	2	arelated	full	pic 1	long		1	3	di	-1.46199
subj 12	early	3	related	afull	pic 22	long		1	12	momo	-1.46413
subj 12	late	4	arelated	afull	pic 25	long		1	2	momo	-1.46413
subj 12	early	4	arelated	afull	pic 30	long		1	7	momo	-1.46628
subj 12	late	2	arelated	full	pic 10	short		1	11	di	-1.46628
subj 12	early	1	related	full	pic 22	long		1	5	momo	-1.47059
subj 12	late	3	related	afull	pic 6	short		1	12	di	-1.47493
subj 12	control	1	related	full	pic 10	short		1	10	di	-1.4771
subj 12	late	1	related	full	pic 18	long		1	5	di	-1.4771
subj 12	early	4	arelated	afull	pic 3	long		1	3	di	-1.48148
subj 12	control	1	related	full	pic 22	long		1	10	momo	-1.48368
subj 12	control	1	related	full	pic 18	long		1	2	di	-1.4881
subj 12	control	2	arelated	full	pic 5	short		1	12	di	-1.49254
subj 12	late	3	related	afull	pic 13	short		1	6	di	-1.50376
subj 12	early	2	arelated	full	pic 3	long		1	10	di	-1.5083
subj 12	control	4	arelated	afull	pic 3	long		1	8	di	-1.51286
subj 12	late	2	arelated	full	pic 30	long		1	9	momo	-1.51286
subj 12	early	1	related	full	pic 12	long		1	3	di	-1.51745
subj 12	control	3	related	afull	pic 27	long		1	11	momo	-1.52207
subj 12	late	1	related	full	pic 12	long		1	12	di	-1.52672
subj 12	early	2	arelated	full	pic 2	long		1	11	di	-1.52905
subj 12	early	4	arelated	afull	pic 7	long		1	12	di	-1.53139
subj 12	early	4	arelated	afull	pic 16	short		1	4	di	-1.53374
subj 12	early	2	arelated	full	pic 8	long		1	6	di	-1.53374
subj 12	early	4	arelated	afull	pic 25	long		1	5	momo	-1.5361
subj 12	early	2	arelated	full	pic 20	short		1	6	di	-1.5361
subj 12	control	4	arelated	afull	pic 15	short		1	8	di	-1.5361
subj 12	control	2	arelated	full	pic 23	short		1	5	momo	-1.53846
subj 12	early	3	related	afull	pic 23	short		1	11	momo	-1.5456
subj 12	late	3	related	afull	pic 1	long		1	6	di	-1.55039
subj 12	early	4	arelated	afull	pic 9	short		1	10	di	-1.55521
subj 12	late	3	related	afull	pic 12	long		1	5	di	-1.55521
subj 12	early	1	related	full	pic 19	long		1	9	di	-1.56006
subj 12	early	1	related	full	pic 23	short		1	6	momo	-1.56006
subj 12	control	3	related	afull	pic 29	short		1	9	momo	-1.5625
subj 12	early	1	related	full	pic 11	short		1	6	di	-1.56495
subj 12	control	2	arelated	full	pic 22	long		2	7	momo
subj 12	early	2	arelated	full	pic 19	long		1	5	di	-1.57233
subj 12	early	3	related	afull	pic 25	long		1	9	momo	-1.57233
subj 12	control	3	related	afull	pic 9	short		1	6	di	-1.57978
subj 12	late	3	related	afull	pic 21	short		1	9	di	-1.57978
subj 12	control	1	related	full	pic 26	short		1	5	momo	-1.5873
subj 12	control	1	related	full	pic 3	long		1	6	di	-1.5949
subj 12	early	2	arelated	full	pic 4	long		1	9	di	-1.61551
subj 12	early	2	arelated	full	pic 11	short		1	2	di	-1.62602
subj 12	early	1	related	full	pic 16	short		1	12	di	-1.63132
subj 12	early	3	related	afull	pic 16	short		1	5	di	-1.63399
subj 12	early	1	related	full	pic 28	long		1	12	momo	-1.63666
subj 12	control	2	arelated	full	pic 8	long		1	9	di	-1.63934
subj 12	control	1	related	full	pic 20	short		1	12	di	-1.64745
subj 12	early	2	arelated	full	pic 25	long		1	12	momo	-1.65289
subj 12	early	1	related	full	pic 6	short		1	10	di	-1.66389
subj 12	late	3	related	afull	pic 20	short		1	10	di	-1.66667
subj 12	late	3	related	afull	pic 25	long		1	6	momo	-1.67224
subj 12	late	2	arelated	full	pic 4	long		1	6	di	-1.68067
subj 12	control	1	related	full	pic 1	long		1	7	di	-1.69492
subj 12	early	1	related	full	pic 18	long		1	10	di	-1.70068
subj 12	late	4	arelated	afull	pic 10	short		1	6	di	-1.70068
subj 12	control	1	related	full	pic 28	long		1	3	momo	-1.71821
subj 12	early	3	related	afull	pic 3	long		1	7	di	-1.74825
subj 12	early	3	related	afull	pic 26	short		1	8	momo	-1.78891
subj 12	early	4	arelated	afull	pic 8	long		1	11	di	-1.80832
subj 12	control	4	arelated	afull	pic 13	short		1	10	di	-1.98413
subj 12	early	1	related	full	pic 21	short		1	7	di	-2.32019
subj 12	control	4	arelated	afull	pic 2	long		1	9	di	-2.60417
subj 13	control	4	arelated	afull	pic 7	long	0	1	1	di
subj 13	control	4	arelated	afull	pic 4	long	0	1	6	di
subj 13	early	3	related	afull	pic 3	long		1	6	di	-0.779423
subj 13	early	3	related	afull	pic 5	short		1	3	di	-0.812348
subj 13	late	2	arelated	full	pic 8	long		1	12	di	-0.83682
subj 13	control	3	related	afull	pic 4	long		1	7	di	-0.865052
subj 13	late	4	arelated	afull	pic 6	short		1	8	di	-0.900901
subj 13	control	2	arelated	full	pic 14	short		1	2	di	-0.906618
subj 13	early	3	related	afull	pic 7	long		1	2	di	-0.919963
subj 13	late	1	related	full	pic 19	long		1	3	di	-0.92081
subj 13	late	1	related	full	pic 7	long		1	3	di	-0.928505
subj 13	early	2	arelated	full	pic 7	long		1	4	di	-0.93985
subj 13	late	2	arelated	full	pic 4	long		1	3	di	-0.95057
subj 13	late	2	arelated	full	pic 26	short		1	6	momo	-0.976562
subj 13	late	3	related	afull	pic 24	long		1	4	momo	-1
subj 13	control	2	arelated	full	pic 1	long		1	1	di	-1.00908
subj 13	late	2	arelated	full	pic 12	long		1	8	di	-1.0101
subj 13	late	4	arelated	afull	pic 7	long		1	5	di	-1.01112
subj 13	control	3	related	afull	pic 7	long		1	6	di	-1.0142
subj 13	early	2	arelated	full	pic 22	long		1	2	momo	-1.02354
subj 13	late	2	arelated	full	pic 3	long		1	4	di	-1.02564
subj 13	late	2	arelated	full	pic 17	short		1	1	di	-1.03627
subj 13	late	4	arelated	afull	pic 19	long		1	5	di	-1.05152
subj 13	early	4	arelated	afull	pic 15	short		1	1	di	-1.05374
subj 13	control	2	arelated	full	pic 7	long		1	7	di	-1.05374
subj 13	early	4	arelated	afull	pic 24	long		1	6	momo	-1.05597
subj 13	early	4	arelated	afull	pic 9	short		1	7	di	-1.0582
subj 13	late	4	arelated	afull	pic 13	short		1	11	di	-1.07181
subj 13	late	3	related	afull	pic 23	short		1	6	momo	-1.08342
subj 13	control	4	arelated	afull	pic 6	short		1	3	di	-1.10375
subj 13	control	2	arelated	full	pic 24	long		1	3	momo	-1.10619
subj 13	early	2	arelated	full	pic 13	short		1	10	di	-1.11732
subj 13	late	3	related	afull	pic 18	long		1	10	di	-1.11732
subj 13	early	4	arelated	afull	pic 7	long		1	10	di	-1.1325
subj 13	late	2	arelated	full	pic 1	long		1	5	di	-1.13895
subj 13	control	4	arelated	afull	pic 24	long		1	9	momo	-1.14025
subj 13	late	2	arelated	full	pic 24	long		1	8	momo	-1.14155
subj 13	late	1	related	full	pic 12	long		1	10	di	-1.14286
subj 13	control	3	related	afull	pic 23	short		1	2	momo	-1.14416
subj 13	late	1	related	full	pic 30	long		1	4	momo	-1.14548
subj 13	control	4	arelated	afull	pic 29	short		1	4	momo	-1.15075
subj 13	control	4	arelated	afull	pic 1	long		1	7	di	-1.15207
subj 13	late	2	arelated	full	pic 5	short		1	1	di	-1.15207
subj 13	control	2	arelated	full	pic 9	short		1	5	di	-1.1534
subj 13	control	1	related	full	pic 26	short		1	4	momo	-1.16009
subj 13	control	1	related	full	pic 6	short		1	11	di	-1.16686
subj 13	control	3	related	afull	pic 10	short		1	1	di	-1.16822
subj 13	late	4	arelated	afull	pic 23	short		1	1	momo	-1.17096
subj 13	late	4	arelated	afull	pic 29	short		1	7	momo	-1.17096
subj 13	late	4	arelated	afull	pic 9	short		1	4	di	-1.17233
subj 13	early	1	related	full	pic 4	long		1	10	di	-1.17371
subj 13	late	1	related	full	pic 9	short		1	2	di	-1.17509
subj 13	late	3	related	afull	pic 1	long		1	3	di	-1.17786
subj 13	early	2	arelated	full	pic 4	long		1	8	di	-1.17925
subj 13	control	2	arelated	full	pic 19	long		1	7	di	-1.17925
subj 13	late	1	related	full	pic 17	short		1	6	di	-1.18064
subj 13	control	3	related	afull	pic 14	short		1	10	di	-1.18064
subj 13	control	2	arelated	full	pic 15	short		1	11	di	-1.18203
subj 13	early	1	related	full	pic 29	short		1	9	momo	-1.18343
subj 13	early	2	arelated	full	pic 15	short		1	7	di	-1.18483
subj 13	control	4	arelated	afull	pic 17	short		1	4	di	-1.18624
subj 13	control	4	arelated	afull	pic 13	short		1	7	di	-1.18765
subj 13	control	4	arelated	afull	pic 26	short		1	8	momo	-1.18765
subj 13	control	1	related	full	pic 27	long		1	3	momo	-1.18906
subj 13	late	3	related	afull	pic 9	short		1	8	di	-1.1919
subj 13	late	2	arelated	full	pic 7	long		1	11	di	-1.1919
subj 13	late	3	related	afull	pic 5	short		1	12	di	-1.19474
subj 13	late	3	related	afull	pic 22	long		1	5	momo	-1.19474
subj 13	early	1	related	full	pic 23	short		1	3	momo	-1.19617
subj 13	late	4	arelated	afull	pic 17	short		1	7	di	-1.19617
subj 13	early	3	related	afull	pic 10	short		1	10	di	-1.1976
subj 13	late	4	arelated	afull	pic 10	short		1	3	di	-1.19904
subj 13	control	3	related	afull	pic 8	long		1	4	di	-1.20048
subj 13	late	3	related	afull	pic 15	short		1	2	di	-1.20048
subj 13	late	3	related	afull	pic 26	short		1	1	momo	-1.20192
subj 13	control	4	arelated	afull	pic 3	long		1	5	di	-1.20192
subj 13	control	3	related	afull	pic 6	short		1	5	di	-1.20482
subj 13	late	2	arelated	full	pic 25	long		1	5	momo	-1.20482
subj 13	early	3	related	afull	pic 6	short		1	1	di	-1.20627
subj 13	early	2	arelated	full	pic 9	short		1	1	di	-1.21065
subj 13	early	3	related	afull	pic 24	long		1	7	momo	-1.21359
subj 13	early	3	related	afull	pic 15	short		1	6	di	-1.21507
subj 13	control	1	related	full	pic 7	long		1	12	di	-1.21655
subj 13	control	3	related	afull	pic 9	short		1	3	di	-1.21803
subj 13	early	3	related	afull	pic 26	short		1	5	momo	-1.21951
subj 13	late	1	related	full	pic 24	long		1	10	momo	-1.221
subj 13	control	3	related	afull	pic 26	short		1	10	momo	-1.221
subj 13	late	3	related	afull	pic 10	short		1	5	di	-1.22399
subj 13	early	3	related	afull	pic 13	short		1	8	di	-1.22549
subj 13	control	1	related	full	pic 17	short		1	2	di	-1.22699
subj 13	early	2	arelated	full	pic 29	short		1	5	momo	-1.22699
subj 13	control	2	arelated	full	pic 26	short		1	2	momo	-1.23001
subj 13	early	3	related	afull	pic 16	short		1	4	di	-1.23457
subj 13	late	2	arelated	full	pic 15	short		1	4	di	-1.23762
subj 13	late	1	related	full	pic 18	long		1	4	di	-1.23916
subj 13	control	4	arelated	afull	pic 15	short		1	5	di	-1.24069
subj 13	early	1	related	full	pic 22	long		1	4	momo	-1.24378
subj 13	control	4	arelated	afull	pic 27	long		1	5	momo	-1.24378
subj 13	control	2	arelated	full	pic 4	long		1	12	di	-1.24378
subj 13	late	2	arelated	full	pic 27	long		1	4	momo	-1.24533
subj 13	control	1	related	full	pic 8	long		1	10	di	-1.24688
subj 13	early	3	related	afull	pic 23	short		1	9	momo	-1.24688
subj 13	late	2	arelated	full	pic 6	short		1	2	di	-1.24688
subj 13	late	3	related	afull	pic 7	long		1	9	di	-1.24844
subj 13	early	2	arelated	full	pic 18	long		1	6	di	-1.25
subj 13	late	2	arelated	full	pic 19	long		1	11	di	-1.25156
subj 13	late	4	arelated	afull	pic 24	long		1	2	momo	-1.25313
subj 13	late	2	arelated	full	pic 23	short		1	7	momo	-1.25471
subj 13	control	1	related	full	pic 22	long		1	7	momo	-1.25628
subj 13	control	2	arelated	full	pic 17	short		1	10	di	-1.25628
subj 13	control	3	related	afull	pic 11	short		1	2	di	-1.25786
subj 13	early	2	arelated	full	pic 1	long		1	10	di	-1.25945
subj 13	early	4	arelated	afull	pic 26	short		1	3	momo	-1.26263
subj 13	early	3	related	afull	pic 4	long		1	4	di	-1.26263
subj 13	early	3	related	afull	pic 20	short		1	11	di	-1.26263
subj 13	early	2	arelated	full	pic 6	short		1	6	di	-1.26263
subj 13	late	2	arelated	full	pic 10	short		1	9	di	-1.26263
subj 13	control	2	arelated	full	pic 11	short		1	4	di	-1.26422
subj 13	early	3	related	afull	pic 29	short		1	3	momo	-1.26582
subj 13	control	3	related	afull	pic 21	short		1	3	di	-1.26582
subj 13	control	3	related	afull	pic 29	short		1	8	momo	-1.26743
subj 13	early	2	arelated	full	pic 24	long		1	12	momo	-1.26904
subj 13	late	4	arelated	afull	pic 22	long		1	3	momo	-1.27065
subj 13	control	2	arelated	full	pic 18	long		1	9	di	-1.27065
subj 13	late	4	arelated	afull	pic 30	long		1	2	momo	-1.27389
subj 13	early	1	related	full	pic 13	short		1	2	di	-1.27551
subj 13	late	1	related	full	pic 29	short		1	6	momo	-1.27714
subj 13	control	4	arelated	afull	pic 5	short		1	4	di	-1.27714
subj 13	early	4	arelated	afull	pic 20	short		1	9	di	-1.27877
subj 13	control	1	related	full	pic 13	short		1	6	di	-1.27877
subj 13	control	3	related	afull	pic 24	long		1	11	momo	-1.27877
subj 13	early	4	arelated	afull	pic 2	long		1	3	di	-1.28041
subj 13	early	4	arelated	afull	pic 5	short		1	11	di	-1.28205
subj 13	late	1	related	full	pic 4	long		1	5	di	-1.28205
subj 13	early	1	related	full	pic 3	long		1	12	di	-1.2837
subj 13	early	4	arelated	afull	pic 6	short		1	12	di	-1.2837
subj 13	late	4	arelated	afull	pic 27	long		1	10	momo	-1.2837
subj 13	control	2	arelated	full	pic 5	short		1	10	di	-1.2837
subj 13	early	4	arelated	afull	pic 10	short		1	8	di	-1.287
subj 13	late	1	related	full	pic 1	long		1	9	di	-1.28866
subj 13	control	4	arelated	afull	pic 9	short		1	11	di	-1.28866
subj 13	late	1	related	full	pic 5	short		1	6	di	-1.29032
subj 13	early	1	related	full	pic 1	long		1	2	di	-1.29534
subj 13	late	1	related	full	pic 6	short		1	4	di	-1.29534
subj 13	early	2	arelated	full	pic 19	long		1	4	di	-1.2987
subj 13	control	2	arelated	full	pic 2	long		1	2	di	-1.2987
subj 13	control	2	arelated	full	pic 6	short		1	9	di	-1.2987
subj 13	early	1	related	full	pic 30	long		1	7	momo	-1.30039
subj 13	control	2	arelated	full	pic 10	short		1	6	di	-1.30039
subj 13	control	2	arelated	full	pic 29	short		1	10	momo	-1.30208
subj 13	control	3	related	afull	pic 17	short		1	8	di	-1.30378
subj 13	late	3	related	afull	pic 12	long		1	4	di	-1.30548
subj 13	control	2	arelated	full	pic 22	long		1	6	momo	-1.31062
subj 13	early	3	related	afull	pic 17	short		1	3	di	-1.31234
subj 13	late	3	related	afull	pic 6	short		1	10	di	-1.31234
subj 13	early	4	arelated	afull	pic 17	short		1	11	di	-1.31406
subj 13	control	4	arelated	afull	pic 8	long		1	2	di	-1.31406
subj 13	control	4	arelated	afull	pic 21	short		1	11	di	-1.31406
subj 13	late	2	arelated	full	pic 30	long		1	8	momo	-1.31406
subj 13	early	1	related	full	pic 10	short		1	4	di	-1.31579
subj 13	early	3	related	afull	pic 12	long		1	7	di	-1.31579
subj 13	control	1	related	full	pic 29	short		1	2	momo	-1.31579
subj 13	late	1	related	full	pic 3	long		1	8	di	-1.31579
subj 13	control	3	related	afull	pic 18	long		1	5	di	-1.31752
subj 13	control	1	related	full	pic 5	short		1	2	di	-1.31926
subj 13	late	3	related	afull	pic 17	short		1	12	di	-1.31926
subj 13	early	3	related	afull	pic 30	long		1	1	momo	-1.321
subj 13	control	2	arelated	full	pic 23	short		1	4	momo	-1.321
subj 13	control	1	related	full	pic 24	long		1	5	momo	-1.32275
subj 13	late	4	arelated	afull	pic 20	short		1	6	di	-1.32275
subj 13	control	4	arelated	afull	pic 10	short		1	12	di	-1.32275
subj 13	control	4	arelated	afull	pic 16	short		1	6	di	-1.32275
subj 13	late	2	arelated	full	pic 14	short		1	6	di	-1.3245
subj 13	early	2	arelated	full	pic 26	short		1	9	momo	-1.32626
subj 13	late	2	arelated	full	pic 18	long		1	2	di	-1.32626
subj 13	early	1	related	full	pic 9	short		1	6	di	-1.32802
subj 13	early	2	arelated	full	pic 20	short		1	3	di	-1.33156
subj 13	early	1	related	full	pic 6	short		1	7	di	-1.33333
subj 13	early	1	related	full	pic 8	long		1	5	di	-1.33333
subj 13	control	1	related	full	pic 25	long		1	6	momo	-1.33333
subj 13	late	1	related	full	pic 21	short		1	2	di	-1.33511
subj 13	early	3	related	afull	pic 19	long		1	2	di	-1.33869
subj 13	early	1	related	full	pic 12	long		1	1	di	-1.34048
subj 13	early	3	related	afull	pic 1	long		1	8	di	-1.34048
subj 13	control	4	arelated	afull	pic 22	long		1	12	momo	-1.34228
subj 13	control	2	arelated	full	pic 13	short		1	1	di	-1.34228
subj 13	early	4	arelated	afull	pic 23	short		1	5	momo	-1.34409
subj 13	late	3	related	afull	pic 3	long		1	2	di	-1.34409
subj 13	control	2	arelated	full	pic 12	long		1	3	di	-1.34409
subj 13	early	4	arelated	afull	pic 4	long		1	2	di	-1.3459
subj 13	control	1	related	full	pic 9	short		1	9	di	-1.3459
subj 13	late	1	related	full	pic 28	long		1	5	momo	-1.3459
subj 13	control	4	arelated	afull	pic 18	long		1	3	di	-1.3459
subj 13	early	4	arelated	afull	pic 29	short		1	11	momo	-1.34771
subj 13	control	1	related	full	pic 3	long		1	3	di	-1.34771
subj 13	early	2	arelated	full	pic 10	short		1	2	di	-1.34953
subj 13	late	4	arelated	afull	pic 15	short		2	10	di
subj 13	early	2	arelated	full	pic 5	short		1	5	di	-1.35318
subj 13	early	2	arelated	full	pic 16	short		1	8	di	-1.35318
subj 13	control	2	arelated	full	pic 27	long		1	11	momo	-1.35318
subj 13	early	1	related	full	pic 21	short		1	6	di	-1.35501
subj 13	control	3	related	afull	pic 13	short		1	12	di	-1.35501
subj 13	late	4	arelated	afull	pic 11	short		1	1	di	-1.35501
subj 13	control	4	arelated	afull	pic 23	short		1	10	momo	-1.35501
subj 13	control	1	related	full	pic 20	short		1	10	di	-1.35685
subj 13	late	2	arelated	full	pic 13	short		1	5	di	-1.35685
subj 13	early	4	arelated	afull	pic 8	long		1	9	di	-1.3587
subj 13	early	3	related	afull	pic 21	short		1	12	di	-1.3587
subj 13	control	1	related	full	pic 28	long		1	1	momo	-1.3587
subj 13	late	3	related	afull	pic 14	short		1	1	di	-1.36054
subj 13	late	4	arelated	afull	pic 8	long		1	6	di	-1.36054
subj 13	late	1	related	full	pic 25	long		1	9	momo	-1.3624
subj 13	control	4	arelated	afull	pic 20	short		1	2	di	-1.3624
subj 13	late	3	related	afull	pic 19	long		1	9	di	-1.36426
subj 13	control	2	arelated	full	pic 30	long		1	3	momo	-1.36426
subj 13	late	2	arelated	full	pic 9	short		1	10	di	-1.36612
subj 13	late	4	arelated	afull	pic 21	short		1	4	di	-1.36799
subj 13	late	2	arelated	full	pic 16	short		1	3	di	-1.36799
subj 13	late	2	arelated	full	pic 29	short		1	1	momo	-1.36799
subj 13	early	2	arelated	full	pic 17	short		1	5	di	-1.36986
subj 13	control	1	related	full	pic 2	long		1	4	di	-1.37174
subj 13	late	4	arelated	afull	pic 26	short		1	12	momo	-1.37174
subj 13	early	4	arelated	afull	pic 13	short		1	4	di	-1.37363
subj 13	late	3	related	afull	pic 21	short		1	8	di	-1.37363
subj 13	control	1	related	full	pic 10	short		1	7	di	-1.37552
subj 13	control	4	arelated	afull	pic 30	long		1	9	momo	-1.37931
subj 13	control	1	related	full	pic 12	long		1	5	di	-1.38122
subj 13	late	1	related	full	pic 22	long		1	11	momo	-1.38122
subj 13	control	4	arelated	afull	pic 19	long		1	1	di	-1.38122
subj 13	early	4	arelated	afull	pic 18	long		1	12	di	-1.38313
subj 13	control	4	arelated	afull	pic 11	short		1	10	di	-1.38313
subj 13	late	4	arelated	afull	pic 14	short		1	12	di	-1.38313
subj 13	control	2	arelated	full	pic 3	long		1	11	di	-1.38313
subj 13	control	1	related	full	pic 23	short		1	8	momo	-1.38889
subj 13	late	1	related	full	pic 15	short		1	8	di	-1.39276
subj 13	late	3	related	afull	pic 30	long		1	10	momo	-1.3947
subj 13	late	4	arelated	afull	pic 25	long		1	11	momo	-1.3947
subj 13	late	2	arelated	full	pic 20	short		1	12	di	-1.3947
subj 13	early	4	arelated	afull	pic 21	short		1	7	di	-1.3986
subj 13	early	2	arelated	full	pic 14	short		1	9	di	-1.40056
subj 13	early	4	arelated	afull	pic 3	long		1	1	di	-1.40056
subj 13	late	4	arelated	afull	pic 18	long		1	8	di	-1.40056
subj 13	late	2	arelated	full	pic 22	long		1	9	momo	-1.40056
subj 13	early	4	arelated	afull	pic 27	long		1	1	momo	-1.40252
subj 13	late	1	related	full	pic 16	short		1	5	di	-1.40252
subj 13	control	3	related	afull	pic 20	short		1	4	di	-1.40252
subj 13	control	3	related	afull	pic 25	long		1	12	momo	-1.40252
subj 13	late	4	arelated	afull	pic 2	long		1	12	di	-1.40252
subj 13	early	4	arelated	afull	pic 22	long		1	8	momo	-1.40449
subj 13	late	4	arelated	afull	pic 3	long		1	10	di	-1.40449
subj 13	late	2	arelated	full	pic 11	short		1	7	di	-1.40449
subj 13	early	4	arelated	afull	pic 1	long		1	4	di	-1.40647
subj 13	late	3	related	afull	pic 2	long		1	1	di	-1.41044
subj 13	control	4	arelated	afull	pic 12	long		1	9	di	-1.41044
subj 13	late	1	related	full	pic 11	short		1	12	di	-1.41243
subj 13	late	1	related	full	pic 27	long		1	8	momo	-1.41443
subj 13	control	2	arelated	full	pic 21	short		1	5	di	-1.41643
subj 13	late	1	related	full	pic 26	short		1	7	momo	-1.41844
subj 13	control	3	related	afull	pic 5	short		1	8	di	-1.41844
subj 13	early	1	related	full	pic 25	long		1	2	momo	-1.42248
subj 13	early	4	arelated	afull	pic 12	long		1	6	di	-1.42248
subj 13	late	3	related	afull	pic 27	long		1	2	momo	-1.42248
subj 13	early	1	related	full	pic 20	short		1	5	di	-1.4245
subj 13	early	2	arelated	full	pic 21	short		1	1	di	-1.4245
subj 13	control	2	arelated	full	pic 8	long		1	8	di	-1.4245
subj 13	control	3	related	afull	pic 3	long		1	9	di	-1.42653
subj 13	late	4	arelated	afull	pic 1	long		1	11	di	-1.42653
subj 13	early	4	arelated	afull	pic 30	long		1	6	momo	-1.42857
subj 13	early	4	arelated	afull	pic 19	long		1	10	di	-1.43062
subj 13	control	1	related	full	pic 14	short		1	4	di	-1.43266
subj 13	early	1	related	full	pic 26	short		1	11	momo	-1.43472
subj 13	early	3	related	afull	pic 28	long		1	4	momo	-1.43472
subj 13	control	1	related	full	pic 1	long		1	6	di	-1.43472
subj 13	late	1	related	full	pic 10	short		1	11	di	-1.43472
subj 13	late	4	arelated	afull	pic 4	long		1	9	di	-1.43472
subj 13	late	2	arelated	full	pic 2	long		1	6	di	-1.43678
subj 13	early	4	arelated	afull	pic 25	long		1	4	momo	-1.44092
subj 13	early	2	arelated	full	pic 3	long		1	7	di	-1.44092
subj 13	late	4	arelated	afull	pic 12	long		1	2	di	-1.44092
subj 13	control	1	related	full	pic 15	short		1	3	di	-1.44509
subj 13	control	3	related	afull	pic 22	long		1	1	momo	-1.44509
subj 13	control	3	related	afull	pic 27	long		1	9	momo	-1.44509
subj 13	early	1	related	full	pic 24	long		1	1	momo	-1.44718
subj 13	late	1	related	full	pic 8	long		1	1	di	-1.44718
subj 13	late	3	related	afull	pic 25	long		1	3	momo	-1.44928
subj 13	late	4	arelated	afull	pic 28	long		1	9	momo	-1.45138
subj 13	late	1	related	full	pic 23	short		1	12	momo	-1.45349
subj 13	late	3	related	afull	pic 29	short		1	12	momo	-1.45349
subj 13	control	4	arelated	afull	pic 28	long		1	6	momo	-1.45349
subj 13	early	3	related	afull	pic 9	short		1	12	di	-1.4556
subj 13	early	1	related	full	pic 17	short		1	9	di	-1.45773
subj 13	late	3	related	afull	pic 11	short		1	6	di	-1.45985
subj 13	early	2	arelated	full	pic 8	long		1	3	di	-1.46199
subj 13	early	2	arelated	full	pic 28	long		1	8	momo	-1.46199
subj 13	late	3	related	afull	pic 4	long		1	11	di	-1.46199
subj 13	early	1	related	full	pic 7	long		1	8	di	-1.46413
subj 13	late	3	related	afull	pic 16	short		1	11	di	-1.46413
subj 13	early	3	related	afull	pic 8	long		1	11	di	-1.46628
subj 13	control	1	related	full	pic 16	short		1	1	di	-1.46843
subj 13	early	3	related	afull	pic 27	long		1	6	momo	-1.46843
subj 13	late	3	related	afull	pic 8	long		1	7	di	-1.46843
subj 13	late	1	related	full	pic 14	short		1	7	di	-1.47059
subj 13	early	3	related	afull	pic 22	long		1	10	momo	-1.47493
subj 13	late	4	arelated	afull	pic 5	short		1	7	di	-1.4771
subj 13	early	2	arelated	full	pic 25	long		1	10	momo	-1.47929
subj 13	early	2	arelated	full	pic 27	long		1	7	momo	-1.47929
subj 13	late	3	related	afull	pic 20	short		1	7	di	-1.47929
subj 13	early	4	arelated	afull	pic 28	long		1	2	momo	-1.48148
subj 13	early	1	related	full	pic 15	short		1	12	di	-1.48368
subj 13	early	2	arelated	full	pic 11	short		1	11	di	-1.48368
subj 13	control	2	arelated	full	pic 20	short		1	8	di	-1.48588
subj 13	late	3	related	afull	pic 13	short		1	3	di	-1.4881
subj 13	control	2	arelated	full	pic 25	long		1	1	momo	-1.4881
subj 13	early	2	arelated	full	pic 23	short		1	11	momo	-1.49031
subj 13	control	4	arelated	afull	pic 14	short		1	8	di	-1.49031
subj 13	control	1	related	full	pic 11	short		1	8	di	-1.49254
subj 13	early	3	related	afull	pic 25	long		1	8	momo	-1.49254
subj 13	early	1	related	full	pic 14	short		1	11	di	-1.49477
subj 13	early	1	related	full	pic 16	short		1	10	di	-1.49701
subj 13	early	3	related	afull	pic 11	short		1	9	di	-1.49701
subj 13	control	1	related	full	pic 30	long		1	11	momo	-1.49925
subj 13	early	2	arelated	full	pic 30	long		1	12	momo	-1.5015
subj 13	control	4	arelated	afull	pic 25	long		1	7	momo	-1.50376
subj 13	control	2	arelated	full	pic 16	short		1	12	di	-1.50376
subj 13	early	1	related	full	pic 19	long		1	8	di	-1.50602
subj 13	control	1	related	full	pic 4	long		1	1	di	-1.50602
subj 13	control	1	related	full	pic 21	short		1	9	di	-1.50602
subj 13	late	2	arelated	full	pic 28	long		1	3	momo	-1.5083
subj 13	early	3	related	afull	pic 18	long		1	1	di	-1.51286
subj 13	late	1	related	full	pic 2	long		1	7	di	-1.51515
subj 13	late	4	arelated	afull	pic 16	short		1	9	di	-1.51515
subj 13	early	1	related	full	pic 11	short		1	3	di	-1.51745
subj 13	control	4	arelated	afull	pic 2	long		1	8	di	-1.51976
subj 13	late	2	arelated	full	pic 21	short		1	10	di	-1.51976
subj 13	early	2	arelated	full	pic 12	long		1	12	di	-1.52439
subj 13	control	3	related	afull	pic 19	long		1	6	di	-1.52905
subj 13	control	3	related	afull	pic 2	long		1	10	di	-1.53374
subj 13	late	3	related	afull	pic 28	long		1	11	momo	-1.55039
subj 13	early	4	arelated	afull	pic 14	short		1	3	di	-1.5528
subj 13	early	2	arelated	full	pic 2	long		1	9	di	-1.5528
subj 13	late	1	related	full	pic 13	short		1	9	di	-1.56006
subj 13	early	1	related	full	pic 5	short		1	9	di	-1.5625
subj 13	early	4	arelated	afull	pic 16	short		1	2	di	-1.56986
subj 13	control	1	related	full	pic 19	long		1	12	di	-1.57233
subj 13	control	3	related	afull	pic 30	long		1	5	momo	-1.5748
subj 13	control	2	arelated	full	pic 28	long		1	12	momo	-1.5748
subj 13	early	1	related	full	pic 27	long		1	12	momo	-1.57729
subj 13	early	3	related	afull	pic 2	long		1	5	di	-1.57729
subj 13	late	1	related	full	pic 20	short		1	1	di	-1.58228
subj 13	early	1	related	full	pic 28	long		1	10	momo	-1.5873
subj 13	control	3	related	afull	pic 15	short		1	9	di	-1.58983
subj 13	early	1	related	full	pic 18	long		1	7	di	-1.5949
subj 13	early	4	arelated	afull	pic 11	short		1	5	di	-1.5949
subj 13	control	3	related	afull	pic 12	long		1	11	di	-1.5949
subj 13	early	3	related	afull	pic 14	short		1	5	di	-1.59744
subj 13	control	3	related	afull	pic 28	long		1	7	momo	-1.6
subj 13	control	1	related	full	pic 18	long		1	11	di	-1.62075
subj 13	early	1	related	full	pic 2	long		1	11	di	-1.63399
subj 13	control	3	related	afull	pic 16	short		1	7	di	-1.65563
subj 13	control	3	related	afull	pic 1	long		1	12	di	-2.27273
subj 14	late	2	arelated	full	pic 4	long	0	1	2	di
subj 14	control	2	arelated	full	pic 30	long		1	2	momo	-0.762195
subj 14	late	1	related	full	pic 4	long		1	4	di	-0.819001
subj 14	early	3	related	afull	pic 4	long		2	1	di
subj 14	late	4	arelated	afull	pic 22	long		1	2	momo	-0.840336
subj 14	early	4	arelated	afull	pic 4	long		1	11	di	-0.844595
subj 14	control	4	arelated	afull	pic 27	long		1	4	momo	-0.860585
subj 14	early	4	arelated	afull	pic 13	short		0	1	di
subj 14	early	2	arelated	full	pic 7	long		1	1	di	-0.870322
subj 14	early	3	related	afull	pic 3	long		1	3	di	-0.892857
subj 14	control	4	arelated	afull	pic 4	long		1	3	di	-0.894454
subj 14	late	1	related	full	pic 7	long		1	2	di	-0.904977
subj 14	control	2	arelated	full	pic 4	long		1	9	di	-0.904977
subj 14	late	4	arelated	afull	pic 9	short		1	1	di	-0.923361
subj 14	early	3	related	afull	pic 7	long		1	11	di	-0.926784
subj 14	late	4	arelated	afull	pic 7	long		1	4	di	-0.930233
subj 14	early	1	related	full	pic 30	long		1	5	momo	-0.935454
subj 14	early	1	related	full	pic 22	long		1	1	momo	-0.943396
subj 14	control	2	arelated	full	pic 7	long		0	5	di
subj 14	early	4	arelated	afull	pic 17	short		1	10	di	-0.963391
subj 14	late	2	arelated	full	pic 7	long		1	10	di	-0.982318
subj 14	control	3	related	afull	pic 4	long		1	5	di	-0.985222
subj 14	control	3	related	afull	pic 5	short		1	6	di	-0.987167
subj 14	late	1	related	full	pic 18	long		1	1	di	-0.992063
subj 14	control	3	related	afull	pic 30	long		1	4	momo	-0.995025
subj 14	late	2	arelated	full	pic 27	long		1	1	momo	-1.01729
subj 14	early	4	arelated	afull	pic 7	long		1	7	di	-1.0352
subj 14	control	1	related	full	pic 3	long		1	2	di	-1.05932
subj 14	early	1	related	full	pic 13	short		1	11	di	-1.0627
subj 14	control	1	related	full	pic 4	long		1	12	di	-1.07181
subj 14	control	4	arelated	afull	pic 16	short		1	3	di	-1.0846
subj 14	control	1	related	full	pic 14	short		1	1	di	-1.08578
subj 14	late	4	arelated	afull	pic 4	long		1	8	di	-1.08696
subj 14	control	3	related	afull	pic 9	short		1	2	di	-1.0917
subj 14	early	3	related	afull	pic 13	short		1	6	di	-1.0929
subj 14	late	2	arelated	full	pic 15	short		1	1	di	-1.09649
subj 14	control	1	related	full	pic 27	long		1	2	momo	-1.10375
subj 14	late	4	arelated	afull	pic 21	short		1	1	di	-1.10865
subj 14	control	2	arelated	full	pic 6	short		1	8	di	-1.11111
subj 14	late	1	related	full	pic 30	long		1	1	momo	-1.11982
subj 14	control	3	related	afull	pic 20	short		1	1	di	-1.12613
subj 14	late	1	related	full	pic 9	short		1	11	di	-1.13895
subj 14	control	2	arelated	full	pic 13	short		1	12	di	-1.14155
subj 14	control	2	arelated	full	pic 22	long		1	3	momo	-1.14679
subj 14	control	1	related	full	pic 30	long		1	10	momo	-1.14811
subj 14	late	3	related	afull	pic 11	short		1	3	di	-1.14943
subj 14	late	3	related	afull	pic 22	long		1	4	momo	-1.15075
subj 14	control	4	arelated	afull	pic 5	short		1	1	di	-1.15075
subj 14	late	4	arelated	afull	pic 17	short		1	5	di	-1.16822
subj 14	early	3	related	afull	pic 30	long		1	12	momo	-1.17096
subj 14	control	2	arelated	full	pic 9	short		1	4	di	-1.17096
subj 14	early	4	arelated	afull	pic 25	long		1	1	momo	-1.17786
subj 14	late	1	related	full	pic 6	short		1	1	di	-1.18064
subj 14	late	1	related	full	pic 17	short		1	3	di	-1.18203
subj 14	early	2	arelated	full	pic 4	long		1	6	di	-1.18343
subj 14	early	2	arelated	full	pic 9	short		1	12	di	-1.1919
subj 14	early	2	arelated	full	pic 29	short		1	4	momo	-1.19474
subj 14	control	3	related	afull	pic 19	long		1	3	di	-1.20192
subj 14	control	2	arelated	full	pic 15	short		1	10	di	-1.20337
subj 14	late	2	arelated	full	pic 13	short		1	4	di	-1.20482
subj 14	early	3	related	afull	pic 15	short		1	3	di	-1.20627
subj 14	late	3	related	afull	pic 23	short		1	3	momo	-1.20627
subj 14	late	2	arelated	full	pic 26	short		1	3	momo	-1.20773
subj 14	early	4	arelated	afull	pic 30	long		1	3	momo	-1.21065
subj 14	control	2	arelated	full	pic 10	short		1	3	di	-1.22249
subj 14	early	1	related	full	pic 9	short		1	3	di	-1.22699
subj 14	control	1	related	full	pic 26	short		1	1	momo	-1.23001
subj 14	control	1	related	full	pic 16	short		1	12	di	-1.23305
subj 14	early	4	arelated	afull	pic 27	long		1	12	momo	-1.24069
subj 14	late	3	related	afull	pic 24	long		1	1	momo	-1.24069
subj 14	late	2	arelated	full	pic 3	long		1	1	di	-1.25
subj 14	control	2	arelated	full	pic 23	short		1	1	momo	-1.25313
subj 14	control	4	arelated	afull	pic 3	long		1	4	di	-1.26103
subj 14	early	1	related	full	pic 4	long		1	7	di	-1.26263
subj 14	control	1	related	full	pic 23	short		1	6	momo	-1.26263
subj 14	late	1	related	full	pic 8	long		1	12	di	-1.26582
subj 14	late	3	related	afull	pic 14	short		1	12	di	-1.26582
subj 14	control	2	arelated	full	pic 27	long		1	10	momo	-1.26904
subj 14	early	2	arelated	full	pic 27	long		1	5	momo	-1.27714
subj 14	early	3	related	afull	pic 28	long		1	1	momo	-1.28205
subj 14	control	1	related	full	pic 15	short		1	2	di	-1.287
subj 14	control	4	arelated	afull	pic 15	short		1	4	di	-1.287
subj 14	late	2	arelated	full	pic 9	short		1	7	di	-1.28866
subj 14	early	4	arelated	afull	pic 1	long		1	1	di	-1.29199
subj 14	early	2	arelated	full	pic 6	short		1	3	di	-1.29199
subj 14	control	2	arelated	full	pic 8	long		2	6	di
subj 14	early	2	arelated	full	pic 19	long		1	1	di	-1.29534
subj 14	control	3	related	afull	pic 29	short		1	6	momo	-1.2987
subj 14	late	3	related	afull	pic 26	short		1	12	momo	-1.2987
subj 14	early	3	related	afull	pic 5	short		1	2	di	-1.30378
subj 14	control	4	arelated	afull	pic 21	short		1	10	di	-1.30378
subj 14	control	2	arelated	full	pic 24	long		1	2	momo	-1.31062
subj 14	control	3	related	afull	pic 7	long		1	3	di	-1.31406
subj 14	control	2	arelated	full	pic 21	short		1	4	di	-1.31752
subj 14	early	1	related	full	pic 10	short		1	1	di	-1.31926
subj 14	control	4	arelated	afull	pic 17	short		1	1	di	-1.321
subj 14	late	4	arelated	afull	pic 30	long		1	11	momo	-1.32802
subj 14	control	2	arelated	full	pic 16	short		1	9	di	-1.32979
subj 14	control	4	arelated	afull	pic 26	short		1	6	momo	-1.33333
subj 14	control	4	arelated	afull	pic 29	short		1	1	momo	-1.33511
subj 14	early	4	arelated	afull	pic 26	short		1	2	momo	-1.3369
subj 14	late	1	related	full	pic 19	long		1	2	di	-1.33869
subj 14	early	3	related	afull	pic 22	long		1	7	momo	-1.34048
subj 14	late	3	related	afull	pic 1	long		1	2	di	-1.34048
subj 14	control	3	related	afull	pic 8	long		1	1	di	-1.34228
subj 14	early	4	arelated	afull	pic 23	short		2	4	momo
subj 14	control	1	related	full	pic 24	long		1	4	momo	-1.34409
subj 14	early	2	arelated	full	pic 5	short		1	4	di	-1.3459
subj 14	control	2	arelated	full	pic 1	long		1	12	di	-1.35318
subj 14	early	2	arelated	full	pic 15	short		1	5	di	-1.36426
subj 14	early	2	arelated	full	pic 12	long		1	9	di	-1.36612
subj 14	control	3	related	afull	pic 21	short		1	2	di	-1.36612
subj 14	control	2	arelated	full	pic 26	short		1	11	momo	-1.36612
subj 14	control	4	arelated	afull	pic 7	long		1	12	di	-1.36799
subj 14	control	1	related	full	pic 29	short		1	11	momo	-1.37363
subj 14	control	4	arelated	afull	pic 2	long		1	6	di	-1.37552
subj 14	late	1	related	full	pic 20	short		1	12	di	-1.37741
subj 14	late	3	related	afull	pic 12	long		1	1	di	-1.37741
subj 14	early	4	arelated	afull	pic 18	long		1	9	di	-1.38122
subj 14	control	2	arelated	full	pic 12	long		1	2	di	-1.38122
subj 14	early	3	related	afull	pic 26	short		1	4	momo	-1.38889
subj 14	late	4	arelated	afull	pic 10	short		1	2	di	-1.38889
subj 14	early	3	related	afull	pic 10	short		1	7	di	-1.39276
subj 14	early	3	related	afull	pic 17	short		1	2	di	-1.39276
subj 14	early	3	related	afull	pic 29	short		1	2	momo	-1.39276
subj 14	control	4	arelated	afull	pic 8	long		1	11	di	-1.3947
subj 14	early	4	arelated	afull	pic 22	long		1	6	momo	-1.40056
subj 14	late	4	arelated	afull	pic 29	short		1	5	momo	-1.40056
subj 14	late	2	arelated	full	pic 14	short		1	3	di	-1.40252
subj 14	early	2	arelated	full	pic 13	short		1	7	di	-1.40647
subj 14	late	2	arelated	full	pic 29	short		1	12	momo	-1.40647
subj 14	late	4	arelated	afull	pic 8	long		1	3	di	-1.40845
subj 14	early	4	arelated	afull	pic 14	short		1	2	di	-1.41243
subj 14	control	2	arelated	full	pic 11	short		1	1	di	-1.41243
subj 14	late	2	arelated	full	pic 22	long		1	8	momo	-1.41443
subj 14	control	1	related	full	pic 12	long		1	4	di	-1.42045
subj 14	early	4	arelated	afull	pic 10	short		1	6	di	-1.42653
subj 14	control	4	arelated	afull	pic 20	short		1	11	di	-1.43062
subj 14	control	4	arelated	afull	pic 6	short		1	2	di	-1.43266
subj 14	control	2	arelated	full	pic 19	long		1	5	di	-1.43678
subj 14	early	4	arelated	afull	pic 21	short		1	5	di	-1.443
subj 14	early	2	arelated	full	pic 20	short		1	2	di	-1.443
subj 14	late	3	related	afull	pic 13	short		1	2	di	-1.443
subj 14	control	4	arelated	afull	pic 22	long		1	9	momo	-1.44509
subj 14	control	4	arelated	afull	pic 24	long		1	8	momo	-1.44718
subj 14	early	2	arelated	full	pic 8	long		1	2	di	-1.45349
subj 14	early	2	arelated	full	pic 14	short		1	8	di	-1.45349
subj 14	control	1	related	full	pic 21	short		1	8	di	-1.45349
subj 14	control	4	arelated	afull	pic 18	long		1	2	di	-1.45349
subj 14	late	3	related	afull	pic 25	long		1	2	momo	-1.4556
subj 14	control	2	arelated	full	pic 14	short		1	11	di	-1.4556
subj 14	late	2	arelated	full	pic 25	long		1	4	momo	-1.45773
subj 14	late	4	arelated	afull	pic 5	short		1	5	di	-1.45985
subj 14	early	2	arelated	full	pic 26	short		1	8	momo	-1.46413
subj 14	early	3	related	afull	pic 23	short		1	8	momo	-1.46628
subj 14	control	1	related	full	pic 2	long		1	1	di	-1.46843
subj 14	late	4	arelated	afull	pic 24	long		1	11	momo	-1.47275
subj 14	control	2	arelated	full	pic 25	long		1	12	momo	-1.47275
subj 14	late	4	arelated	afull	pic 20	short		1	3	di	-1.47493
subj 14	control	4	arelated	afull	pic 23	short		1	7	momo	-1.48148
subj 14	control	2	arelated	full	pic 28	long		1	9	momo	-1.48148
subj 14	control	1	related	full	pic 5	short		1	11	di	-1.48368
subj 14	early	4	arelated	afull	pic 5	short		1	10	di	-1.4881
subj 14	early	2	arelated	full	pic 23	short		1	10	momo	-1.49477
subj 14	late	2	arelated	full	pic 28	long		1	2	momo	-1.49477
subj 14	control	3	related	afull	pic 15	short		1	8	di	-1.49701
subj 14	late	1	related	full	pic 26	short		1	5	momo	-1.49925
subj 14	early	4	arelated	afull	pic 24	long		1	3	momo	-1.50376
subj 14	late	4	arelated	afull	pic 26	short		1	9	momo	-1.50376
subj 14	late	2	arelated	full	pic 16	short		1	2	di	-1.50376
subj 14	early	1	related	full	pic 5	short		1	8	di	-1.51057
subj 14	late	2	arelated	full	pic 18	long		1	11	di	-1.51057
subj 14	late	2	arelated	full	pic 17	short		1	12	di	-1.51515
subj 14	early	4	arelated	afull	pic 9	short		1	5	di	-1.51976
subj 14	early	3	related	afull	pic 12	long		1	5	di	-1.51976
subj 14	late	3	related	afull	pic 5	short		1	9	di	-1.51976
subj 14	early	1	related	full	pic 7	long		1	6	di	-1.53139
subj 14	early	4	arelated	afull	pic 8	long		1	8	di	-1.53139
subj 14	late	2	arelated	full	pic 2	long		1	3	di	-1.5361
subj 14	early	1	related	full	pic 1	long		1	11	di	-1.54083
subj 14	early	4	arelated	afull	pic 19	long		1	7	di	-1.54083
subj 14	late	2	arelated	full	pic 8	long		1	9	di	-1.54321
subj 14	early	3	related	afull	pic 16	short		1	1	di	-1.5456
subj 14	early	2	arelated	full	pic 22	long		1	11	momo	-1.5456
subj 14	early	1	related	full	pic 14	short		1	10	di	-1.54799
subj 14	early	4	arelated	afull	pic 2	long		1	2	di	-1.54799
subj 14	early	2	arelated	full	pic 10	short		1	11	di	-1.54799
subj 14	early	1	related	full	pic 26	short		1	10	momo	-1.5528
subj 14	late	1	related	full	pic 12	long		1	7	di	-1.5528
subj 14	late	1	related	full	pic 3	long		1	6	di	-1.55521
subj 14	control	1	related	full	pic 1	long		1	3	di	-1.55763
subj 14	late	2	arelated	full	pic 19	long		1	10	di	-1.55763
subj 14	early	4	arelated	afull	pic 6	short		1	9	di	-1.56006
subj 14	control	3	related	afull	pic 26	short		1	7	momo	-1.5625
subj 14	late	1	related	full	pic 28	long		1	4	momo	-1.5625
subj 14	control	4	arelated	afull	pic 25	long		1	5	momo	-1.5625
subj 14	early	1	related	full	pic 25	long		1	11	momo	-1.56495
subj 14	early	3	related	afull	pic 6	short		1	12	di	-1.56495
subj 14	early	2	arelated	full	pic 18	long		1	3	di	-1.56495
[truncated: 8,801 more rows]

## Sheet: Exp 2 data
subj	SOA	condition	rel	typ	pic	beyond 2.5 sd by cond	response (0=mistrig; 1=correct; 2=incorrect)	rep	syl	invRT
subj 1	early	2	arelated	full	pic 13	0	1	10	di
subj 1	control	4	arelated	afull	pic 9	0	0	12	di
subj 1	control	1	related	full	pic 19	0	1	11	di
subj 1	control	3	related	afull	pic 17	0	1	7	di
subj 1	control	4	arelated	afull	pic 21	0	1	12	mono
subj 1	control	3	related	afull	pic 2	0	1	10	di
subj 1	early	1	related	full	pic 5	0	0	9	di
subj 1	early	1	related	full	pic 15	0	0	11	di
subj 1	control	1	related	full	pic 16	0	0	1	di
subj 1	early	4	arelated	afull	pic 22	0	0	7	mono
subj 1	early	3	related	afull	pic 26	0	0	5	mono
subj 1	early	2	arelated	full	pic 8	0	0	3	di
subj 1	control	4	arelated	afull	pic 23		1	10	mono	-0.876424
subj 1	control	4	arelated	afull	pic 22		1	11	mono	-0.881057
subj 1	control	2	arelated	full	pic 27		1	12	mono	-0.888099
subj 1	control	2	arelated	full	pic 13		1	1	di	-0.890472
subj 1	control	3	related	afull	pic 8		1	4	di	-1.00503
subj 1	early	2	arelated	full	pic 7		1	4	di	-0.986193
subj 1	late	1	related	full	pic 8		1	1	di	-1.06045
subj 1	early	4	arelated	afull	pic 15		1	1	di	-1.05263
subj 1	control	3	related	afull	pic 22		1	1	mono	-1.0917
subj 1	late	3	related	afull	pic 7		1	9	di	-1.07066
subj 1	late	1	related	full	pic 10		1	12	di	-1.08932
subj 1	late	3	related	afull	pic 14		1	1	di	-1.10132
subj 1	control	4	arelated	afull	pic 7		1	1	di	-0.98912
subj 1	late	1	related	full	pic 2		1	8	di	-1.14155
subj 1	early	1	related	full	pic 12		1	1	di	-1.19904
subj 1	late	1	related	full	pic 13		1	9	di	-1.15875
subj 1	early	4	arelated	afull	pic 7		1	10	di	-1.10497
subj 1	late	1	related	full	pic 7		1	3	di	-1.17925
subj 1	early	3	related	afull	pic 8		1	12	di	-1.26422
subj 1	control	3	related	afull	pic 7		1	6	di	-1.19474
subj 1	late	1	related	full	pic 22		1	12	mono	-1.1919
subj 1	late	3	related	afull	pic 26		1	1	mono	-1.20048
subj 1	early	1	related	full	pic 25		1	2	mono	-1.27714
subj 1	late	4	arelated	afull	pic 10		1	3	di	-1.07991
subj 1	late	1	related	full	pic 21		1	2	mono	-1.21655
subj 1	late	3	related	afull	pic 10		1	5	di	-1.22249
subj 1	late	4	arelated	afull	pic 21		1	4	mono	-1.08696
subj 1	control	1	related	full	pic 5		1	2	di	-1.27714
subj 1	late	4	arelated	afull	pic 17		1	8	di	-1.11732
subj 1	control	2	arelated	full	pic 15		1	12	di	-1.08108
subj 1	late	3	related	afull	pic 17		1	11	di	-1.23609
subj 1	early	2	arelated	full	pic 11		1	12	di	-1.19617
subj 1	late	1	related	full	pic 24		1	10	mono	-1.25313
subj 1	early	3	related	afull	pic 30		1	1	mono	-1.3369
subj 1	early	4	arelated	afull	pic 18		1	11	di	-1.18624
subj 1	late	3	related	afull	pic 4		1	12	di	-1.26103
subj 1	late	2	arelated	full	pic 10		1	9	di	-1.13122
subj 1	control	3	related	afull	pic 24		1	12	mono	-1.26263
subj 1	control	2	arelated	full	pic 6		1	9	di	-1.09769
subj 1	control	3	related	afull	pic 21		1	3	mono	-1.27226
subj 1	late	1	related	full	pic 17		1	6	di	-1.28205
subj 1	late	3	related	afull	pic 15		1	2	di	-1.27714
subj 1	control	1	related	full	pic 15		1	3	di	-1.31579
subj 1	late	2	arelated	full	pic 29		1	1	mono	-1.14548
subj 1	late	1	related	full	pic 20		1	1	di	-1.29366
subj 1	late	2	arelated	full	pic 17		1	1	di	-1.1534
subj 1	late	1	related	full	pic 18		1	4	di	-1.29534
subj 1	late	2	arelated	full	pic 20		1	11	di	-1.15875
subj 1	control	3	related	afull	pic 9		1	3	di	-1.30039
subj 1	early	3	related	afull	pic 22		1	10	mono	-1.37174
subj 1	control	2	arelated	full	pic 4		1	11	di	-1.13895
subj 1	control	1	related	full	pic 13		1	6	di	-1.33511
subj 1	late	4	arelated	afull	pic 18		1	7	di	-1.19332
subj 1	early	4	arelated	afull	pic 10		1	7	di	-1.24069
subj 1	early	1	related	full	pic 13		1	2	di	-1.36054
subj 1	early	2	arelated	full	pic 17		1	5	di	-1.24378
subj 1	late	1	related	full	pic 19		1	3	di	-1.32626
subj 1	late	4	arelated	afull	pic 25		1	12	mono	-1.20627
subj 1	late	4	arelated	afull	pic 6		1	7	di	-1.20773
subj 1	early	1	related	full	pic 1		1	2	di	-1.36612
subj 1	control	1	related	full	pic 10		1	8	di	-1.35318
subj 1	late	1	related	full	pic 26		1	8	mono	-1.33869
subj 1	control	1	related	full	pic 29		1	2	mono	-1.36054
subj 1	late	1	related	full	pic 12		1	10	di	-1.33869
subj 1	control	3	related	afull	pic 10		1	1	di	-1.32979
subj 1	early	4	arelated	afull	pic 29		1	12	mono	-1.25471
subj 1	late	4	arelated	afull	pic 8		1	6	di	-1.21655
subj 1	control	2	arelated	full	pic 10		1	6	di	-1.1655
subj 1	control	1	related	full	pic 28		1	1	mono	-1.3624
subj 1	control	4	arelated	afull	pic 10		1	11	di	-1.17233
subj 1	late	4	arelated	afull	pic 24		1	2	mono	-1.23153
subj 1	early	2	arelated	full	pic 24		1	11	mono	-1.26422
subj 1	control	1	related	full	pic 17		1	2	di	-1.37931
subj 1	late	2	arelated	full	pic 15		1	4	di	-1.19332
subj 1	late	3	related	afull	pic 8		1	8	di	-1.32275
subj 1	late	2	arelated	full	pic 28		1	3	mono	-1.19474
subj 1	late	2	arelated	full	pic 5		1	1	di	-1.1976
subj 1	control	4	arelated	afull	pic 15		1	5	di	-1.18906
subj 1	late	3	related	afull	pic 5		1	11	di	-1.33156
subj 1	late	3	related	afull	pic 24		1	4	mono	-1.33333
subj 1	late	3	related	afull	pic 21		1	7	mono	-1.34228
subj 1	control	2	arelated	full	pic 7		1	8	di	-1.19332
subj 1	late	4	arelated	afull	pic 29		1	8	mono	-1.24688
subj 1	control	3	related	afull	pic 25		1	11	mono	-1.3587
subj 1	early	2	arelated	full	pic 21		1	1	mono	-1.29534
subj 1	late	3	related	afull	pic 22		1	5	mono	-1.34771
subj 1	early	2	arelated	full	pic 6		1	6	di	-1.29534
subj 1	late	3	related	afull	pic 16		1	12	di	-1.34771
subj 1	control	1	related	full	pic 1		1	6	di	-1.40845
subj 1	late	1	related	full	pic 4		1	5	di	-1.41443
subj 1	late	4	arelated	afull	pic 16		1	9	di	-1.26103
subj 1	late	3	related	afull	pic 29		1	11	mono	-1.35135
subj 1	late	2	arelated	full	pic 13		1	5	di	-1.23153
subj 1	late	3	related	afull	pic 2		1	1	di	-1.35501
subj 1	late	1	related	full	pic 9		1	2	di	-1.44092
subj 1	late	3	related	afull	pic 27		1	2	mono	-1.37552
subj 1	late	1	related	full	pic 11		1	11	di	-1.45138
subj 1	late	3	related	afull	pic 1		1	3	di	-1.37741
subj 1	early	1	related	full	pic 10		1	4	di	-1.44718
subj 1	early	3	related	afull	pic 12		1	8	di	-1.45138
subj 1	late	3	related	afull	pic 3		1	2	di	-1.38313
subj 1	early	4	arelated	afull	pic 8		1	9	di	-1.33511
subj 1	control	2	arelated	full	pic 24		1	3	mono	-1.23305
subj 1	early	4	arelated	afull	pic 9		1	8	di	-1.33869
subj 1	early	3	related	afull	pic 25		1	7	mono	-1.4556
subj 1	early	2	arelated	full	pic 4		1	7	di	-1.3369
subj 1	early	1	related	full	pic 27		1	11	mono	-1.4556
subj 1	late	4	arelated	afull	pic 23		1	1	mono	-1.30548
subj 1	control	1	related	full	pic 30		1	12	mono	-1.47275
subj 1	early	1	related	full	pic 7		1	7	di	-1.46199
subj 1	control	1	related	full	pic 4		1	1	di	-1.4771
subj 1	late	4	arelated	afull	pic 30		1	2	mono	-1.31062
subj 1	late	2	arelated	full	pic 24		1	7	mono	-1.27714
subj 1	early	3	related	afull	pic 18		1	1	di	-1.47493
subj 1	late	1	related	full	pic 6		1	4	di	-1.47493
subj 1	early	3	related	afull	pic 24		1	8	mono	-1.4771
subj 1	early	3	related	afull	pic 7		1	2	di	-1.47929
subj 1	late	2	arelated	full	pic 4		1	3	di	-1.27877
subj 1	early	1	related	full	pic 26		1	12	mono	-1.47929
subj 1	control	1	related	full	pic 24		1	5	mono	-1.49701
subj 1	control	1	related	full	pic 3		1	3	di	-1.50376
subj 1	late	4	arelated	afull	pic 3		1	10	di	-1.33869
subj 1	early	4	arelated	afull	pic 5		1	12	di	-1.36612
subj 1	control	3	related	afull	pic 23		1	2	mono	-1.45985
subj 1	late	2	arelated	full	pic 1		1	5	di	-1.2987
subj 1	late	4	arelated	afull	pic 7		1	5	di	-1.34409
subj 1	late	2	arelated	full	pic 9		1	10	di	-1.30039
subj 1	early	1	related	full	pic 19		1	7	di	-1.49701
subj 1	early	4	arelated	afull	pic 21		1	8	mono	-1.37931
subj 1	early	4	arelated	afull	pic 17		1	12	di	-1.38122
subj 1	early	4	arelated	afull	pic 3		1	1	di	-1.38313
subj 1	control	4	arelated	afull	pic 29		1	4	mono	-1.27877
subj 1	early	1	related	full	pic 8		1	5	di	-1.50376
subj 1	late	1	related	full	pic 3		1	7	di	-1.50602
subj 1	early	1	related	full	pic 24		1	1	mono	-1.50602
subj 1	control	4	arelated	afull	pic 12		1	9	di	-1.28205
subj 1	control	2	arelated	full	pic 9		1	5	di	-1.30378
subj 1	late	3	related	afull	pic 28		1	12	mono	-1.443
subj 1	early	2	arelated	full	pic 3		1	8	di	-1.38122
subj 1	early	1	related	full	pic 6		1	8	di	-1.52207
subj 1	control	4	arelated	afull	pic 13		1	8	di	-1.29702
subj 1	early	3	related	afull	pic 5		1	3	di	-1.53139
subj 1	control	3	related	afull	pic 14		1	10	di	-1.49701
subj 1	early	1	related	full	pic 16		1	10	di	-1.52439
subj 1	early	3	related	afull	pic 17		1	3	di	-1.5361
subj 1	control	4	arelated	afull	pic 8		1	2	di	-1.30208
subj 1	early	3	related	afull	pic 10		1	10	di	-1.53846
subj 1	control	3	related	afull	pic 19		1	6	di	-1.50376
subj 1	late	2	arelated	full	pic 26		1	6	mono	-1.34048
subj 1	control	3	related	afull	pic 1		1	11	di	-1.50376
subj 1	control	2	arelated	full	pic 22		1	6	mono	-1.321
subj 1	late	4	arelated	afull	pic 11		1	1	di	-1.38122
subj 1	control	2	arelated	full	pic 5		1	10	di	-1.32802
subj 1	late	2	arelated	full	pic 8		1	11	di	-1.3459
subj 1	late	2	arelated	full	pic 19		1	12	di	-1.34953
subj 1	early	3	related	afull	pic 15		1	6	di	-1.54799
subj 1	early	3	related	afull	pic 19		1	2	di	-1.55763
subj 1	early	1	related	full	pic 18		1	8	di	-1.55521
subj 1	early	2	arelated	full	pic 2		1	9	di	-1.43266
subj 1	late	2	arelated	full	pic 2		1	6	di	-1.36799
subj 1	early	2	arelated	full	pic 12		1	11	di	-1.43266
subj 1	late	2	arelated	full	pic 22		1	9	mono	-1.36799
subj 1	early	3	related	afull	pic 6		1	1	di	-1.57233
subj 1	control	1	related	full	pic 26		1	4	mono	-1.56986
subj 1	early	1	related	full	pic 11		1	3	di	-1.5748
subj 1	early	1	related	full	pic 28		1	10	mono	-1.57729
subj 1	late	4	arelated	afull	pic 15		1	10	di	-1.41443
subj 1	early	2	arelated	full	pic 15		1	8	di	-1.44509
subj 1	early	3	related	afull	pic 14		1	5	di	-1.57978
subj 1	late	2	arelated	full	pic 12		1	7	di	-1.3947
subj 1	control	2	arelated	full	pic 28		1	11	mono	-1.35135
subj 1	early	4	arelated	afull	pic 19		1	10	di	-1.43472
subj 1	control	4	arelated	afull	pic 6		1	3	di	-1.35318
subj 1	control	1	related	full	pic 18		1	12	di	-1.58228
subj 1	control	1	related	full	pic 7		1	11	di	-1.59236
subj 1	late	2	arelated	full	pic 14		1	6	di	-1.3986
subj 1	late	1	related	full	pic 15		1	7	di	-1.5949
subj 1	control	3	related	afull	pic 4		1	8	di	-1.56495
subj 1	control	2	arelated	full	pic 2		1	2	di	-1.36054
subj 1	early	2	arelated	full	pic 30		1	11	mono	-1.45138
subj 1	control	2	arelated	full	pic 25		1	1	mono	-1.36426
subj 1	early	4	arelated	afull	pic 12		1	6	di	-1.443
subj 1	late	3	related	afull	pic 18		1	10	di	-1.52672
subj 1	control	3	related	afull	pic 5		1	7	di	-1.5674
subj 1	late	4	arelated	afull	pic 14		1	11	di	-1.42857
subj 1	early	2	arelated	full	pic 9		1	1	di	-1.45985
subj 1	late	4	arelated	afull	pic 27		1	10	mono	-1.43472
subj 1	control	1	related	full	pic 12		1	5	di	-1.6129
subj 1	early	3	related	afull	pic 9		1	11	di	-1.60514
subj 1	late	2	arelated	full	pic 27		1	4	mono	-1.40647
subj 1	control	3	related	afull	pic 13		1	11	di	-1.57729
subj 1	early	3	related	afull	pic 28		1	4	mono	-1.61031
subj 1	early	1	related	full	pic 3		1	11	di	-1.60772
subj 1	early	2	arelated	full	pic 22		1	2	mono	-1.47493
subj 1	late	1	related	full	pic 28		1	5	mono	-1.6129
subj 1	control	4	arelated	afull	pic 18		1	3	di	-1.38313
subj 1	late	3	related	afull	pic 13		1	3	di	-1.55039
subj 1	late	4	arelated	afull	pic 26		1	11	mono	-1.44718
subj 1	control	2	arelated	full	pic 11		1	4	di	-1.38696
subj 1	late	3	related	afull	pic 30		1	10	mono	-1.56006
subj 1	early	3	related	afull	pic 23		1	9	mono	-1.62602
subj 1	control	1	related	full	pic 8		1	10	di	-1.64745
subj 1	early	4	arelated	afull	pic 16		1	2	di	-1.47493
subj 1	early	2	arelated	full	pic 5		1	5	di	-1.49254
subj 1	late	1	related	full	pic 27		1	7	mono	-1.62866
subj 1	early	2	arelated	full	pic 10		1	2	di	-1.49701
subj 1	late	4	arelated	afull	pic 22		1	3	mono	-1.47275
subj 1	late	2	arelated	full	pic 3		1	4	di	-1.45349
subj 1	early	4	arelated	afull	pic 13		0	4	di
subj 1	control	1	related	full	pic 27		1	3	mono	-1.65289
subj 1	control	4	arelated	afull	pic 19		1	1	di	-1.40647
subj 1	control	1	related	full	pic 9		1	9	di	-1.65289
subj 1	late	2	arelated	full	pic 16		1	3	di	-1.46628
subj 1	late	1	related	full	pic 23		1	11	mono	-1.65289
subj 1	late	4	arelated	afull	pic 2		1	11	di	-1.49477
subj 1	control	2	arelated	full	pic 17		1	10	di	-1.41044
subj 1	late	1	related	full	pic 16		1	5	di	-1.65563
subj 1	control	1	related	full	pic 25		1	6	mono	-1.66945
subj 1	late	1	related	full	pic 14		1	8	di	-1.65563
subj 1	early	4	arelated	afull	pic 6		1	11	di	-1.50376
subj 1	control	3	related	afull	pic 18		1	5	di	-1.62602
subj 1	late	3	related	afull	pic 6		1	10	di	-1.5949
subj 1	control	2	arelated	full	pic 8		1	7	di	-1.41643
subj 1	control	3	related	afull	pic 12		1	12	di	-1.63132
subj 1	late	3	related	afull	pic 23		1	6	mono	-1.59744
subj 1	control	2	arelated	full	pic 14		1	2	di	-1.41844
subj 1	early	3	related	afull	pic 20		1	12	di	-1.67504
subj 1	late	4	arelated	afull	pic 1		1	12	di	-1.51057
subj 1	early	1	related	full	pic 17		1	9	di	-1.66945
subj 1	late	2	arelated	full	pic 21		1	10	mono	-1.49701
subj 1	control	4	arelated	afull	pic 1		1	8	di	-1.45138
subj 1	control	3	related	afull	pic 30		1	5	mono	-1.65017
subj 1	control	4	arelated	afull	pic 25		1	8	mono	-1.4556
subj 1	control	2	arelated	full	pic 30		1	3	mono	-1.43885
subj 1	late	3	related	afull	pic 12		1	4	di	-1.6129
subj 1	early	2	arelated	full	pic 27		1	8	mono	-1.55039
subj 1	control	3	related	afull	pic 11		1	2	di	-1.65837
subj 1	early	2	arelated	full	pic 25		1	10	mono	-1.56006
subj 1	early	4	arelated	afull	pic 24		1	6	mono	-1.53846
subj 1	early	2	arelated	full	pic 16		1	7	di	-1.5625
subj 1	early	3	related	afull	pic 13		1	7	di	-1.70358
subj 1	early	4	arelated	afull	pic 30		1	6	mono	-1.55039
subj 1	late	3	related	afull	pic 9		1	7	di	-1.63399
subj 1	early	2	arelated	full	pic 14		1	9	di	-1.57729
subj 1	control	1	related	full	pic 6		1	12	di	-1.70648
subj 1	early	4	arelated	afull	pic 11		1	5	di	-1.57233
subj 1	control	3	related	afull	pic 15		1	9	di	-1.68067
subj 1	early	1	related	full	pic 2		1	12	di	-1.70358
subj 1	early	4	arelated	afull	pic 28		1	2	mono	-1.57978
subj 1	late	4	arelated	afull	pic 12		1	2	di	-1.5625
subj 1	early	3	related	afull	pic 3		1	6	di	-1.73913
subj 1	early	1	related	full	pic 30		1	8	mono	-1.72414
subj 1	late	4	arelated	afull	pic 13		1	12	di	-1.56986
subj 1	control	4	arelated	afull	pic 4		1	6	di	-1.49701
subj 1	control	3	related	afull	pic 29		1	7	mono	-1.69492
subj 1	late	2	arelated	full	pic 18		1	2	di	-1.54321
subj 1	early	4	arelated	afull	pic 20		1	9	di	-1.61551
subj 1	early	1	related	full	pic 23		1	3	mono	-1.73913
subj 1	late	2	arelated	full	pic 23		1	8	mono	-1.55521
subj 1	control	2	arelated	full	pic 21		1	5	mono	-1.50602
subj 1	control	4	arelated	afull	pic 24		1	9	mono	-1.51515
subj 1	early	3	related	afull	pic 4		1	4	di	-1.78253
subj 1	control	3	related	afull	pic 3		1	9	di	-1.7094
subj 1	late	2	arelated	full	pic 6		1	2	di	-1.56986
subj 1	control	2	arelated	full	pic 19		1	8	di	-1.53374
subj 1	control	2	arelated	full	pic 23		1	4	mono	-1.5361
subj 1	late	3	related	afull	pic 19		1	9	di	-1.69492
subj 1	late	4	arelated	afull	pic 28		1	9	mono	-1.6129
subj 1	early	2	arelated	full	pic 18		1	6	di	-1.62602
subj 1	early	3	related	afull	pic 21		1	11	mono	-1.80505
subj 1	late	2	arelated	full	pic 25		1	5	mono	-1.58228
subj 1	control	3	related	afull	pic 6		1	5	di	-1.7331
subj 1	early	4	arelated	afull	pic 27		1	1	mono	-1.65563
subj 1	early	3	related	afull	pic 11		1	9	di	-1.81488
subj 1	control	4	arelated	afull	pic 14		1	7	di	-1.55521
subj 1	control	4	arelated	afull	pic 20		1	2	di	-1.56006
subj 1	control	4	arelated	afull	pic 28		1	6	mono	-1.56006
subj 1	early	1	related	full	pic 4		1	10	di	-1.81818
subj 1	control	1	related	full	pic 2		1	4	di	-1.78571
subj 1	control	1	related	full	pic 22		1	8	mono	-1.78571
subj 1	control	2	arelated	full	pic 16		1	11	di	-1.56495
subj 1	early	1	related	full	pic 22		1	4	mono	-1.82149
subj 1	control	3	related	afull	pic 16		1	8	di	-1.76056
subj 1	late	3	related	afull	pic 20		1	8	di	-1.73913
subj 1	control	1	related	full	pic 21		1	9	mono	-1.78891
subj 1	control	1	related	full	pic 20		1	10	di	-1.79211
subj 1	control	3	related	afull	pic 26		1	10	mono	-1.76991
subj 1	control	2	arelated	full	pic 12		1	3	di	-1.58983
subj 1	control	2	arelated	full	pic 18		1	9	di	-1.58983
subj 1	early	2	arelated	full	pic 28		1	7	mono	-1.68634
subj 1	control	2	arelated	full	pic 20		1	7	di	-1.59744
subj 1	late	2	arelated	full	pic 11		1	8	di	-1.60772
subj 1	late	1	related	full	pic 30		1	4	mono	-1.78571
subj 1	control	2	arelated	full	pic 29		1	10	mono	-1.59744
subj 1	late	2	arelated	full	pic 30		1	7	mono	-1.61551
subj 1	early	3	related	afull	pic 27		1	6	mono	-1.8622
subj 1	control	4	arelated	afull	pic 11		1	10	di	-1.59236
subj 1	early	2	arelated	full	pic 26		1	9	mono	-1.72117
subj 1	control	3	related	afull	pic 28		1	8	mono	-1.79533
subj 1	control	4	arelated	afull	pic 16		1	6	di	-1.59744
subj 1	early	4	arelated	afull	pic 23		1	5	mono	-1.70358
subj 1	early	1	related	full	pic 29		1	9	mono	-1.85874
subj 1	control	4	arelated	afull	pic 5		1	4	di	-1.60772
subj 1	early	4	arelated	afull	pic 2		1	3	di	-1.7094
subj 1	control	1	related	full	pic 23		1	7	mono	-1.83824
subj 1	early	4	arelated	afull	pic 4		1	2	di	-1.71233
subj 1	early	1	related	full	pic 14		1	12	di	-1.86916
subj 1	early	3	related	afull	pic 2		1	5	di	-1.89394
subj 1	control	4	arelated	afull	pic 3		1	5	di	-1.61551
subj 1	control	2	arelated	full	pic 3		1	12	di	-1.63399
subj 1	control	1	related	full	pic 14		1	4	di	-1.84843
subj 1	early	3	related	afull	pic 1		1	7	di	-1.90114
subj 1	early	4	arelated	afull	pic 25		1	4	mono	-1.7301
subj 1	late	4	arelated	afull	pic 9		1	4	di	-1.70358
subj 1	control	4	arelated	afull	pic 17		1	4	di	-1.62602
subj 1	early	3	related	afull	pic 29		1	3	mono	-1.91939
subj 1	control	4	arelated	afull	pic 30		1	9	mono	-1.63666
subj 1	early	1	related	full	pic 21		1	6	mono	-1.90114
subj 1	early	3	related	afull	pic 16		1	4	di	-1.92678
subj 1	control	4	arelated	afull	pic 26		1	7	mono	-1.65563
subj 1	late	4	arelated	afull	pic 19		1	5	di	-1.72414
subj 1	control	2	arelated	full	pic 26		1	2	mono	-1.66945
subj 1	late	4	arelated	afull	pic 20		1	6	di	-1.72712
subj 1	late	1	related	full	pic 25		1	9	mono	-1.85529
subj 1	control	4	arelated	afull	pic 27		1	5	mono	-1.67224
subj 1	early	4	arelated	afull	pic 26		1	3	mono	-1.78253
subj 1	late	3	related	afull	pic 11		1	6	di	-1.85874
subj 1	early	4	arelated	afull	pic 1		1	4	di	-1.79856
subj 1	early	2	arelated	full	pic 1		1	10	di	-1.80832
subj 1	late	4	arelated	afull	pic 5		1	8	di	-1.76367
subj 1	control	3	related	afull	pic 20		1	4	di	-1.87266
subj 1	control	4	arelated	afull	pic 2		1	7	di	-1.70068
subj 1	early	1	related	full	pic 9		1	6	di	-1.93424
subj 1	early	1	related	full	pic 20		1	5	di	-1.94553
subj 1	early	4	arelated	afull	pic 14		1	3	di	-1.80505
subj 1	late	1	related	full	pic 1		1	9	di	-1.90476
subj 1	early	2	arelated	full	pic 29		1	5	mono	-1.85185
subj 1	late	3	related	afull	pic 25		1	3	mono	-1.92308
subj 1	late	2	arelated	full	pic 7		1	12	di	-1.75747
subj 1	early	2	arelated	full	pic 23		1	12	mono	-1.86916
subj 1	early	2	arelated	full	pic 20		1	3	di	-1.9084
subj 1	control	1	related	full	pic 11		1	7	di	-2.08768
subj 1	early	2	arelated	full	pic 19		1	4	di	-1.96078
subj 1	control	2	arelated	full	pic 1		1	1	di	-1.89753
subj 1	control	3	related	afull	pic 27		1	9	mono	-2.26244
subj 1	late	1	related	full	pic 5		1	6	di	-2.51256
subj 1	late	4	arelated	afull	pic 4		1	9	di	-2.1645
subj 1	late	1	related	full	pic 29		1	6	mono	-2.95858
subj 10	early	3	related	afull	pic 24	0	1	1	mono
subj 10	control	3	related	afull	pic 17	0	0	2	di
subj 10	control	2	arelated	full	pic 16	0	1	6	di
subj 10	early	2	arelated	full	pic 14	0	1	4	di
subj 10	early	4	arelated	afull	pic 16	0	1	8	di
subj 10	early	3	related	afull	pic 17	0	1	9	di
subj 10	control	2	arelated	full	pic 13	0	1	7	di
subj 10	control	4	arelated	afull	pic 16	0	1	11	di
subj 10	early	1	related	full	pic 8	0	1	12	di
subj 10	early	2	arelated	full	pic 16	0	1	2	di
subj 10	control	3	related	afull	pic 19	0	1	11	di
subj 10	early	1	related	full	pic 9	0	0	11	di
subj 10	early	1	related	full	pic 28	0	0	3	mono
subj 10	control	2	arelated	full	pic 7	0	0	1	di
subj 10	early	4	arelated	afull	pic 19		1	3	di	-0.94697
subj 10	late	4	arelated	afull	pic 18		1	2	di	-0.863558
subj 10	early	3	related	afull	pic 19		1	8	di	-0.94518
subj 10	late	1	related	full	pic 30		1	10	mono	-0.951475
subj 10	control	1	related	full	pic 9		1	4	di	-1.01833
subj 10	late	2	arelated	full	pic 28		1	9	mono	-0.935454
subj 10	late	1	related	full	pic 13		1	4	di	-0.983284
subj 10	early	1	related	full	pic 13		1	8	di	-0.968054
subj 10	control	1	related	full	pic 11		1	2	di	-1.05932
subj 10	late	3	related	afull	pic 26		1	7	mono	-1.01729
subj 10	early	4	arelated	afull	pic 18		1	6	di	-1.00604
subj 10	late	3	related	afull	pic 16		1	5	di	-1.02775
subj 10	control	1	related	full	pic 29		1	8	mono	-1.08225
subj 10	control	3	related	afull	pic 14		1	3	di	-1.02775
subj 10	late	3	related	afull	pic 4		1	5	di	-1.0395
subj 10	control	4	arelated	afull	pic 19		1	7	di	-0.966184
subj 10	control	3	related	afull	pic 9		1	9	di	-1.06724
subj 10	late	1	related	full	pic 7		1	9	di	-1.06383
subj 10	late	2	arelated	full	pic 5		1	7	di	-0.98912
subj 10	control	1	related	full	pic 13		1	11	di	-1.10988
subj 10	late	1	related	full	pic 18		1	10	di	-1.06724
subj 10	late	2	arelated	full	pic 17		1	7	di	-0.998004
subj 10	late	3	related	afull	pic 22		1	12	mono	-1.0846
subj 10	control	1	related	full	pic 26		1	10	mono	-1.14679
subj 10	late	4	arelated	afull	pic 30		1	8	mono	-0.998004
subj 10	early	2	arelated	full	pic 9		1	7	di	-1.00806
subj 10	control	4	arelated	afull	pic 10		1	6	di	-0.987167
subj 10	late	1	related	full	pic 21		1	8	mono	-1.10742
subj 10	late	1	related	full	pic 25		1	4	mono	-1.11607
subj 10	late	1	related	full	pic 22		1	5	mono	-1.11732
subj 10	late	1	related	full	pic 5		1	11	di	-1.11857
subj 10	late	1	related	full	pic 6		1	10	di	-1.12486
subj 10	late	1	related	full	pic 29		1	11	mono	-1.13895
subj 10	control	2	arelated	full	pic 27		1	5	mono	-0.99108
subj 10	control	3	related	afull	pic 30		1	12	mono	-1.15875
subj 10	early	3	related	afull	pic 16		1	10	di	-1.24069
subj 10	late	2	arelated	full	pic 9		1	3	di	-1.02987
subj 10	late	1	related	full	pic 8		1	7	di	-1.1655
subj 10	early	2	arelated	full	pic 24		1	6	mono	-1.09051
subj 10	late	3	related	afull	pic 29		1	6	mono	-1.17233
subj 10	late	3	related	afull	pic 25		1	9	mono	-1.18203
subj 10	late	3	related	afull	pic 24		1	10	mono	-1.18624
subj 10	late	3	related	afull	pic 23		1	11	mono	-1.1919
subj 10	late	2	arelated	full	pic 11		1	1	di	-1.07181
subj 10	late	4	arelated	afull	pic 2		1	6	di	-1.05708
subj 10	early	3	related	afull	pic 25		1	2	mono	-1.26743
subj 10	control	1	related	full	pic 4		1	7	di	-1.22699
subj 10	late	1	related	full	pic 10		1	5	di	-1.19474
subj 10	late	3	related	afull	pic 27		1	8	mono	-1.20192
subj 10	control	1	related	full	pic 5		1	8	di	-1.25
subj 10	late	1	related	full	pic 1		1	4	di	-1.19904
subj 10	early	4	arelated	afull	pic 4		1	8	di	-1.12486
subj 10	late	4	arelated	afull	pic 10		1	9	di	-1.07181
subj 10	early	3	related	afull	pic 8		1	5	di	-1.287
subj 10	control	3	related	afull	pic 13		1	6	di	-1.20627
subj 10	late	3	related	afull	pic 5		1	6	di	-1.21065
subj 10	late	1	related	full	pic 2		1	1	di	-1.21507
subj 10	early	3	related	afull	pic 4		1	10	di	-1.29702
subj 10	late	1	related	full	pic 16		1	12	di	-1.21803
subj 10	early	3	related	afull	pic 9		1	6	di	-1.30378
subj 10	late	3	related	afull	pic 19		1	4	di	-1.22249
subj 10	late	2	arelated	full	pic 22		1	4	mono	-1.10988
subj 10	control	4	arelated	afull	pic 22		1	6	mono	-1.09649
subj 10	early	4	arelated	afull	pic 5		1	5	di	-1.17509
subj 10	control	1	related	full	pic 7		1	6	di	-1.287
subj 10	control	1	related	full	pic 6		1	5	di	-1.28866
subj 10	late	3	related	afull	pic 15		1	8	di	-1.24378
subj 10	late	2	arelated	full	pic 15		1	10	di	-1.1236
subj 10	late	4	arelated	afull	pic 16		1	4	di	-1.12486
subj 10	late	1	related	full	pic 9		1	8	di	-1.25313
subj 10	late	3	related	afull	pic 13		1	9	di	-1.25156
subj 10	early	3	related	afull	pic 13		1	2	di	-1.33869
subj 10	early	3	related	afull	pic 10		1	3	di	-1.34048
subj 10	late	4	arelated	afull	pic 14		1	6	di	-1.12867
subj 10	late	3	related	afull	pic 17		1	6	di	-1.25786
subj 10	early	1	related	full	pic 10		1	10	di	-1.33511
subj 10	early	1	related	full	pic 22		1	10	mono	-1.34228
subj 10	late	3	related	afull	pic 20		1	1	di	-1.27714
subj 10	early	4	arelated	afull	pic 2		1	9	di	-1.20482
subj 10	control	3	related	afull	pic 2		1	3	di	-1.28205
subj 10	late	3	related	afull	pic 6		1	3	di	-1.28535
subj 10	late	3	related	afull	pic 10		1	12	di	-1.287
subj 10	late	2	arelated	full	pic 20		1	6	di	-1.15075
subj 10	late	4	arelated	afull	pic 5		1	1	di	-1.16414
subj 10	late	1	related	full	pic 17		1	11	di	-1.29534
subj 10	control	3	related	afull	pic 25		1	6	mono	-1.28866
subj 10	late	1	related	full	pic 23		1	6	mono	-1.29702
subj 10	control	1	related	full	pic 16		1	7	di	-1.33156
subj 10	early	3	related	afull	pic 21		1	6	mono	-1.36426
subj 10	early	4	arelated	afull	pic 7		1	3	di	-1.21655
subj 10	late	3	related	afull	pic 12		1	10	di	-1.29534
subj 10	control	3	related	afull	pic 26		1	3	mono	-1.29366
subj 10	control	4	arelated	afull	pic 4		1	11	di	-1.14286
subj 10	late	1	related	full	pic 24		1	3	mono	-1.32275
subj 10	control	1	related	full	pic 22		1	1	mono	-1.33511
subj 10	late	2	arelated	full	pic 10		1	4	di	-1.16279
subj 10	control	1	related	full	pic 28		1	7	mono	-1.34048
subj 10	late	4	arelated	afull	pic 22		1	9	mono	-1.19904
subj 10	early	2	arelated	full	pic 29		1	12	mono	-1.24378
subj 10	late	4	arelated	afull	pic 24		1	8	mono	-1.20337
subj 10	control	3	related	afull	pic 10		1	7	di	-1.31752
subj 10	late	3	related	afull	pic 3		1	8	di	-1.30208
subj 10	early	1	related	full	pic 4		1	3	di	-1.3624
subj 10	early	1	related	full	pic 25		1	8	mono	-1.36426
subj 10	late	3	related	afull	pic 1		1	9	di	-1.30378
subj 10	late	3	related	afull	pic 7		1	4	di	-1.30378
subj 10	control	1	related	full	pic 15		1	9	di	-1.35685
subj 10	control	3	related	afull	pic 20		1	10	di	-1.32979
subj 10	control	3	related	afull	pic 15		1	4	di	-1.33156
subj 10	control	1	related	full	pic 10		1	1	di	-1.36054
subj 10	late	4	arelated	afull	pic 4		1	4	di	-1.21951
subj 10	late	2	arelated	full	pic 21		1	3	mono	-1.18343
subj 10	late	3	related	afull	pic 8		1	1	di	-1.31406
subj 10	late	4	arelated	afull	pic 25		1	5	mono	-1.22399
subj 10	late	4	arelated	afull	pic 29		1	1	mono	-1.22549
subj 10	control	3	related	afull	pic 27		1	4	mono	-1.3459
subj 10	late	1	related	full	pic 4		1	12	di	-1.35318
subj 10	control	1	related	full	pic 8		1	3	di	-1.36612
subj 10	control	2	arelated	full	pic 11		1	10	di	-1.17925
subj 10	late	1	related	full	pic 20		1	7	di	-1.3624
subj 10	late	4	arelated	afull	pic 19		1	12	di	-1.23457
subj 10	late	1	related	full	pic 11		1	6	di	-1.36986
subj 10	early	2	arelated	full	pic 11		1	5	di	-1.27389
subj 10	late	3	related	afull	pic 2		1	7	di	-1.32626
subj 10	control	3	related	afull	pic 22		1	7	mono	-1.35318
subj 10	control	4	arelated	afull	pic 7		1	7	di	-1.19048
subj 10	early	3	related	afull	pic 22		1	3	mono	-1.41643
subj 10	control	2	arelated	full	pic 4		1	6	di	-1.20048
subj 10	control	3	related	afull	pic 5		1	2	di	-1.3587
subj 10	control	3	related	afull	pic 3		1	4	di	-1.3624
subj 10	control	3	related	afull	pic 11		1	8	di	-1.36426
subj 10	late	4	arelated	afull	pic 9		1	10	di	-1.24688
subj 10	late	2	arelated	full	pic 25		1	12	mono	-1.21065
subj 10	early	3	related	afull	pic 7		1	8	di	-1.42045
subj 10	control	3	related	afull	pic 4		1	1	di	-1.36426
subj 10	late	4	arelated	afull	pic 3		1	3	di	-1.24844
subj 10	late	2	arelated	full	pic 3		1	10	di	-1.21507
subj 10	early	3	related	afull	pic 11		1	4	di	-1.42045
subj 10	control	1	related	full	pic 18		1	5	di	-1.40252
subj 10	late	4	arelated	afull	pic 21		1	10	mono	-1.25156
subj 10	late	4	arelated	afull	pic 11		1	7	di	-1.25313
subj 10	early	1	related	full	pic 7		1	2	di	-1.41243
subj 10	control	4	arelated	afull	pic 29		1	10	mono	-1.20773
subj 10	control	1	related	full	pic 17		1	8	di	-1.40845
subj 10	early	2	arelated	full	pic 22		1	8	mono	-1.30548
subj 10	control	3	related	afull	pic 24		1	5	mono	-1.37552
subj 10	early	2	arelated	full	pic 1		1	3	di	-1.31579
subj 10	control	1	related	full	pic 2		1	10	di	-1.41844
subj 10	early	3	related	afull	pic 18		1	7	di	-1.43062
subj 10	control	2	arelated	full	pic 17		1	3	di	-1.21507
subj 10	early	3	related	afull	pic 2		1	12	di	-1.43678
subj 10	early	1	related	full	pic 1		1	8	di	-1.4245
subj 10	early	4	arelated	afull	pic 9		1	1	di	-1.30548
subj 10	early	2	arelated	full	pic 7		1	10	di	-1.31926
subj 10	control	2	arelated	full	pic 24		1	9	mono	-1.21803
subj 10	control	2	arelated	full	pic 22		1	11	mono	-1.21803
subj 10	control	1	related	full	pic 3		1	9	di	-1.43472
subj 10	late	2	arelated	full	pic 23		1	1	mono	-1.24533
subj 10	control	1	related	full	pic 23		1	2	mono	-1.43472
subj 10	control	3	related	afull	pic 8		1	10	di	-1.3986
subj 10	early	1	related	full	pic 27		1	6	mono	-1.42857
subj 10	control	1	related	full	pic 25		1	11	mono	-1.43678
subj 10	late	1	related	full	pic 15		1	2	di	-1.44509
subj 10	early	2	arelated	full	pic 8		1	9	di	-1.32626
subj 10	late	1	related	full	pic 14		1	1	di	-1.44718
subj 10	late	4	arelated	afull	pic 27		1	3	mono	-1.2987
subj 10	late	2	arelated	full	pic 14		1	11	di	-1.25786
subj 10	early	3	related	afull	pic 15		1	11	di	-1.44928
subj 10	early	2	arelated	full	pic 30		1	6	mono	-1.33156
subj 10	late	2	arelated	full	pic 8		1	6	di	-1.26743
subj 10	early	4	arelated	afull	pic 14		1	9	di	-1.34409
subj 10	late	3	related	afull	pic 18		1	3	di	-1.39082
subj 10	early	1	related	full	pic 5		1	4	di	-1.4556
subj 10	control	1	related	full	pic 20		1	3	di	-1.47059
subj 10	control	2	arelated	full	pic 28		1	6	mono	-1.24224
subj 10	early	2	arelated	full	pic 15		1	1	di	-1.33869
subj 10	early	4	arelated	afull	pic 13		1	10	di	-1.34953
subj 10	late	4	arelated	afull	pic 28		1	4	mono	-1.31062
subj 10	control	3	related	afull	pic 6		1	12	di	-1.43678
subj 10	early	3	related	afull	pic 5		1	9	di	-1.47059
subj 10	early	3	related	afull	pic 29		1	9	mono	-1.47059
subj 10	control	2	arelated	full	pic 9		1	12	di	-1.26103
subj 10	control	3	related	afull	pic 16		1	1	di	-1.443
subj 10	late	1	related	full	pic 12		1	3	di	-1.47493
subj 10	control	2	arelated	full	pic 18		1	4	di	-1.26582
subj 10	late	3	related	afull	pic 14		1	7	di	-1.40647
subj 10	late	2	arelated	full	pic 29		1	7	mono	-1.287
subj 10	late	3	related	afull	pic 30		1	3	mono	-1.41443
subj 10	late	2	arelated	full	pic 18		1	8	di	-1.29366
subj 10	control	3	related	afull	pic 7		1	11	di	-1.45138
subj 10	early	2	arelated	full	pic 6		1	11	di	-1.34953
subj 10	early	4	arelated	afull	pic 26		1	9	mono	-1.36986
subj 10	control	3	related	afull	pic 23		1	8	mono	-1.45985
subj 10	early	2	arelated	full	pic 10		1	8	di	-1.35685
subj 10	early	2	arelated	full	pic 2		1	4	di	-1.3587
subj 10	early	4	arelated	afull	pic 25		1	10	mono	-1.37552
subj 10	control	4	arelated	afull	pic 17		1	10	di	-1.27226
subj 10	control	2	arelated	full	pic 30		1	9	mono	-1.28535
subj 10	control	1	related	full	pic 24		1	12	mono	-1.51745
subj 10	control	2	arelated	full	pic 10		1	11	di	-1.29199
subj 10	late	2	arelated	full	pic 26		1	11	mono	-1.3089
subj 10	control	3	related	afull	pic 29		1	2	mono	-1.47493
subj 10	early	1	related	full	pic 24		1	7	mono	-1.49925
subj 10	early	4	arelated	afull	pic 17		1	5	di	-1.38504
subj 10	control	2	arelated	full	pic 12		1	9	di	-1.29366
subj 10	early	1	related	full	pic 2		1	5	di	-1.5015
subj 10	control	3	related	afull	pic 21		1	9	mono	-1.4771
subj 10	early	1	related	full	pic 21		1	11	mono	-1.51057
subj 10	late	4	arelated	afull	pic 1		1	5	di	-1.36426
subj 10	late	2	arelated	full	pic 6		1	8	di	-1.31926
subj 10	early	2	arelated	full	pic 17		1	12	di	-1.37931
subj 10	control	4	arelated	afull	pic 18		1	9	di	-1.29366
subj 10	early	4	arelated	afull	pic 11		1	12	di	-1.3947
subj 10	late	1	related	full	pic 26		1	1	mono	-1.52439
subj 10	control	1	related	full	pic 1		1	11	di	-1.5361
subj 10	early	3	related	afull	pic 6		1	7	di	-1.52672
subj 10	early	1	related	full	pic 30		1	1	mono	-1.51976
subj 10	late	3	related	afull	pic 9		1	2	di	-1.44718
subj 10	early	1	related	full	pic 17		1	4	di	-1.52207
subj 10	late	1	related	full	pic 27		1	2	mono	-1.52672
subj 10	control	4	arelated	afull	pic 20		1	8	di	-1.29702
subj 10	early	3	related	afull	pic 20		1	5	di	-1.53374
subj 10	late	2	arelated	full	pic 2		1	11	di	-1.32626
subj 10	early	3	related	afull	pic 30		1	7	mono	-1.5361
subj 10	early	1	related	full	pic 15		1	6	di	-1.53139
subj 10	early	4	arelated	afull	pic 8		1	4	di	-1.40056
subj 10	early	4	arelated	afull	pic 3		1	7	di	-1.40647
subj 10	early	1	related	full	pic 29		1	4	mono	-1.5361
subj 10	early	4	arelated	afull	pic 10		1	2	di	-1.40845
subj 10	early	4	arelated	afull	pic 22		1	2	mono	-1.41044
subj 10	early	3	related	afull	pic 28		1	10	mono	-1.54321
subj 10	early	1	related	full	pic 14		1	5	di	-1.5456
subj 10	early	4	arelated	afull	pic 29		1	5	mono	-1.41044
subj 10	control	2	arelated	full	pic 5		1	3	di	-1.32802
subj 10	late	2	arelated	full	pic 4		1	9	di	-1.34953
subj 10	early	1	related	full	pic 26		1	5	mono	-1.5528
subj 10	control	2	arelated	full	pic 1		1	7	di	-1.33511
subj 10	late	3	related	afull	pic 11		1	11	di	-1.4881
subj 10	early	4	arelated	afull	pic 24		1	11	mono	-1.41243
subj 10	early	3	related	afull	pic 1		1	2	di	-1.56006
subj 10	control	3	related	afull	pic 18		1	12	di	-1.53139
subj 10	early	3	related	afull	pic 23		1	4	mono	-1.5625
subj 10	early	1	related	full	pic 11		1	9	di	-1.5748
subj 10	control	1	related	full	pic 30		1	5	mono	-1.56986
subj 10	late	2	arelated	full	pic 7		1	5	di	-1.38696
subj 10	control	2	arelated	full	pic 25		1	7	mono	-1.34771
subj 10	control	4	arelated	afull	pic 5		1	10	di	-1.34048
subj 10	control	4	arelated	afull	pic 24		1	4	mono	-1.34048
subj 10	control	1	related	full	pic 12		1	12	di	-1.57729
subj 10	control	3	related	afull	pic 12		1	5	di	-1.55521
subj 10	control	1	related	full	pic 27		1	9	mono	-1.57978
subj 10	early	1	related	full	pic 16		1	3	di	-1.58479
subj 10	control	4	arelated	afull	pic 8		1	8	di	-1.3587
subj 10	late	3	related	afull	pic 28		1	5	mono	-1.52439
subj 10	late	2	arelated	full	pic 16		1	9	di	-1.40056
subj 10	early	2	arelated	full	pic 4		1	2	di	-1.45349
subj 10	early	4	arelated	afull	pic 30		1	11	mono	-1.443
subj 10	control	3	related	afull	pic 28		1	1	mono	-1.5674
subj 10	early	3	related	afull	pic 26		1	12	mono	-1.6
subj 10	control	1	related	full	pic 19		1	6	di	-1.61551
subj 10	control	2	arelated	full	pic 8		1	2	di	-1.36986
subj 10	control	2	arelated	full	pic 26		1	8	mono	-1.37931
subj 10	early	3	related	afull	pic 14		1	12	di	-1.61551
subj 10	early	1	related	full	pic 18		1	1	di	-1.60772
subj 10	late	2	arelated	full	pic 1		1	12	di	-1.41643
subj 10	late	2	arelated	full	pic 27		1	10	mono	-1.42045
subj 10	control	3	related	afull	pic 1		1	6	di	-1.58479
subj 10	early	1	related	full	pic 23		1	9	mono	-1.6129
subj 10	late	4	arelated	afull	pic 12		1	8	di	-1.45349
subj 10	late	4	arelated	afull	pic 15		1	3	di	-1.46199
subj 10	late	4	arelated	afull	pic 6		1	2	di	-1.46413
subj 10	control	2	arelated	full	pic 2		1	8	di	-1.39082
subj 10	control	4	arelated	afull	pic 23		1	3	mono	-1.38889
subj 10	control	4	arelated	afull	pic 13		1	1	di	-1.3986
subj 10	early	4	arelated	afull	pic 15		1	7	di	-1.4771
subj 10	early	2	arelated	full	pic 5		1	12	di	-1.50376
subj 10	late	2	arelated	full	pic 12		1	2	di	-1.45985
subj 10	control	4	arelated	afull	pic 30		1	4	mono	-1.41443
subj 10	early	4	arelated	afull	pic 28		1	8	mono	-1.49477
subj 10	early	3	related	afull	pic 3		1	11	di	-1.65563
subj 10	early	4	arelated	afull	pic 27		1	7	mono	-1.49925
subj 10	early	3	related	afull	pic 27		1	11	mono	-1.65837
subj 10	early	2	arelated	full	pic 26		1	4	mono	-1.52207
subj 10	control	2	arelated	full	pic 14		1	8	di	-1.41443
subj 10	early	3	related	afull	pic 12		1	1	di	-1.66667
subj 10	early	2	arelated	full	pic 3		1	1	di	-1.53139
subj 10	control	4	arelated	afull	pic 11		1	3	di	-1.443
subj 10	early	1	related	full	pic 6		1	1	di	-1.66667
subj 10	early	2	arelated	full	pic 18		1	11	di	-1.53374
subj 10	early	4	arelated	afull	pic 23		1	12	mono	-1.51515
subj 10	early	1	related	full	pic 3		1	6	di	-1.67224
subj 10	early	1	related	full	pic 19		1	2	di	-1.67504
subj 10	control	4	arelated	afull	pic 28		1	11	mono	-1.45138
subj 10	control	4	arelated	afull	pic 26		1	2	mono	-1.45138
subj 10	control	2	arelated	full	pic 15		1	5	di	-1.43678
subj 10	control	4	arelated	afull	pic 9		1	5	di	-1.45349
subj 10	control	4	arelated	afull	pic 15		1	12	di	-1.45773
subj 10	early	1	related	full	pic 12		1	7	di	-1.68634
subj 10	early	4	arelated	afull	pic 6		1	6	di	-1.53139
subj 10	early	2	arelated	full	pic 13		1	3	di	-1.5625
subj 10	early	2	arelated	full	pic 23		1	5	mono	-1.5625
subj 10	late	1	related	full	pic 28		1	12	mono	-1.70358
subj 10	control	2	arelated	full	pic 6		1	4	di	-1.45349
subj 10	control	4	arelated	afull	pic 6		1	9	di	-1.4771
subj 10	late	2	arelated	full	pic 19		1	5	di	-1.51976
subj 10	control	2	arelated	full	pic 29		1	3	mono	-1.45985
subj 10	early	2	arelated	full	pic 20		1	9	di	-1.57729
subj 10	early	2	arelated	full	pic 25		1	3	mono	-1.57729
subj 10	control	2	arelated	full	pic 20		1	2	di	-1.46199
subj 10	late	4	arelated	afull	pic 7		1	12	di	-1.54799
subj 10	early	2	arelated	full	pic 19		1	10	di	-1.58479
subj 10	early	2	arelated	full	pic 28		1	2	mono	-1.58479
subj 10	control	4	arelated	afull	pic 12		1	4	di	-1.4881
subj 10	control	2	arelated	full	pic 23		1	10	mono	-1.48368
subj 10	control	4	arelated	afull	pic 25		1	1	mono	-1.5083
subj 10	early	4	arelated	afull	pic 1		1	10	di	-1.62602
subj 10	control	2	arelated	full	pic 21		1	12	mono	-1.51976
subj 10	control	4	arelated	afull	pic 2		1	2	di	-1.51745
subj 10	control	4	arelated	afull	pic 1		1	1	di	-1.51976
subj 10	late	4	arelated	afull	pic 8		1	11	di	-1.58983
subj 10	late	1	related	full	pic 3		1	2	di	-1.7452
subj 10	late	2	arelated	full	pic 30		1	2	mono	-1.57233
subj 10	control	2	arelated	full	pic 19		1	1	di	-1.54083
subj 10	early	2	arelated	full	pic 12		1	6	di	-1.64204
subj 10	control	4	arelated	afull	pic 27		1	12	mono	-1.5674
subj 10	control	4	arelated	afull	pic 14		1	2	di	-1.57729
subj 10	early	2	arelated	full	pic 27		1	1	mono	-1.69779
subj 10	early	2	arelated	full	pic 21		1	7	mono	-1.70358
subj 10	control	4	arelated	afull	pic 3		1	12	di	-1.59236
subj 10	late	3	related	afull	pic 21		1	2	mono	-1.7762
subj 10	early	4	arelated	afull	pic 20		1	4	di	-1.70358
subj 10	early	1	related	full	pic 20		1	12	di	-1.86916
subj 10	early	4	arelated	afull	pic 12		1	11	di	-1.76678
subj 10	control	1	related	full	pic 21		1	4	mono	-1.9084
subj 10	early	4	arelated	afull	pic 21		1	1	mono	-1.87266
subj 10	late	4	arelated	afull	pic 20		1	11	di	-1.89753
subj 10	late	4	arelated	afull	pic 26		1	6	mono	-1.9084
subj 10	control	1	related	full	pic 14		1	10	di	-2.2779
subj 10	late	2	arelated	full	pic 13		1	12	di	-1.96078
subj 10	late	2	arelated	full	pic 24		1	2	mono	-1.99601
subj 10	control	2	arelated	full	pic 3		1	5	di	-2.1097
subj 10	late	4	arelated	afull	pic 17		1	1	di	-2.22222
subj 10	control	4	arelated	afull	pic 21		1	5	mono	-2.34742
subj 10	late	1	related	full	pic 19		0	9	di
subj 10	late	4	arelated	afull	pic 23		0	7	mono
subj 10	late	4	arelated	afull	pic 13		0	5	di
subj 11	late	2	arelated	full	pic 3	0	0	8	di
subj 11	control	4	arelated	afull	pic 6	0	1	7	di
subj 11	early	3	related	afull	pic 14	0	0	9	di
subj 11	early	4	arelated	afull	pic 18		0	3	di
subj 11	control	4	arelated	afull	pic 2		2	11	di
subj 11	control	2	arelated	full	pic 9		1	9	di	-0.912409
subj 11	late	3	related	afull	pic 25		1	7	mono	-1.0395
subj 11	late	1	related	full	pic 18		1	8	di	-1.03627
subj 11	control	2	arelated	full	pic 10		1	10	di	-0.947867
subj 11	late	3	related	afull	pic 20		1	12	di	-1.0582
subj 11	late	2	arelated	full	pic 17		1	5	di	-1.03199
subj 11	early	2	arelated	full	pic 9		1	5	di	-1.09649
subj 11	late	1	related	full	pic 13		1	1	di	-1.18064
subj 11	early	1	related	full	pic 28		1	2	mono	-1.23153
subj 11	control	3	related	afull	pic 2		1	2	di	-1.19332
subj 11	control	4	arelated	afull	pic 21		1	4	mono	-1.06724
subj 11	control	3	related	afull	pic 15		1	1	di	-1.20627
subj 11	early	4	arelated	afull	pic 19		1	2	di	-1.14679
subj 11	control	1	related	full	pic 28		1	5	mono	-1.26582
subj 11	early	3	related	afull	pic 10		1	2	di	-1.29534
subj 11	control	4	arelated	afull	pic 7		1	5	di	-1.08225
subj 11	early	2	arelated	full	pic 25		1	2	mono	-1.16822
subj 11	control	4	arelated	afull	pic 23		1	2	mono	-1.08225
subj 11	late	3	related	afull	pic 13		1	7	di	-1.23305
subj 11	early	4	arelated	afull	pic 14		1	7	di	-1.17509
subj 11	late	1	related	full	pic 10		1	4	di	-1.25
subj 11	early	4	arelated	afull	pic 15		1	5	di	-1.18906
subj 11	late	3	related	afull	pic 30		1	2	mono	-1.27226
subj 11	control	2	arelated	full	pic 5		1	2	di	-1.12486
subj 11	early	2	arelated	full	pic 18		1	10	di	-1.23305
subj 11	late	2	arelated	full	pic 15		1	8	di	-1.16144
subj 11	control	4	arelated	afull	pic 19		1	5	di	-1.13895
subj 11	control	1	related	full	pic 30		1	4	mono	-1.36054
subj 11	control	1	related	full	pic 20		1	2	di	-1.3624
subj 11	control	4	arelated	afull	pic 10		1	3	di	-1.16414
subj 11	early	1	related	full	pic 3		1	3	di	-1.38889
subj 11	late	3	related	afull	pic 7		1	1	di	-1.3245
subj 11	control	2	arelated	full	pic 25		1	5	mono	-1.18343
subj 11	control	1	related	full	pic 13		1	10	di	-1.38696
subj 11	late	1	related	full	pic 25		1	1	mono	-1.41044
subj 11	early	1	related	full	pic 1		1	6	di	-1.41243
subj 11	late	1	related	full	pic 28		1	9	mono	-1.41443
subj 11	control	1	related	full	pic 7		1	3	di	-1.41643
subj 11	early	3	related	afull	pic 8		1	4	di	-1.42653
subj 11	late	1	related	full	pic 29		2	10	mono
subj 11	control	1	related	full	pic 18		1	4	di	-1.41844
subj 11	control	3	related	afull	pic 11		1	6	di	-1.38122
subj 11	late	4	arelated	afull	pic 16		1	1	di	-1.28205
subj 11	late	4	arelated	afull	pic 2		1	3	di	-1.28205
subj 11	control	1	related	full	pic 17		1	6	di	-1.42857
subj 11	control	3	related	afull	pic 10		1	5	di	-1.39665
subj 11	control	1	related	full	pic 29		1	6	mono	-1.43472
subj 11	late	2	arelated	full	pic 10		1	1	di	-1.24844
subj 11	early	2	arelated	full	pic 22		1	6	mono	-1.32979
subj 11	late	2	arelated	full	pic 22		1	1	mono	-1.25471
subj 11	early	2	arelated	full	pic 24		1	3	mono	-1.33333
subj 11	late	2	arelated	full	pic 7		1	4	di	-1.26743
subj 11	control	3	related	afull	pic 7		1	10	di	-1.4245
subj 11	early	4	arelated	afull	pic 7		1	2	di	-1.34771
subj 11	early	3	related	afull	pic 9		1	3	di	-1.46843
subj 11	late	4	arelated	afull	pic 11		1	5	di	-1.31926
subj 11	early	3	related	afull	pic 1		1	11	di	-1.48148
subj 11	early	4	arelated	afull	pic 10		1	11	di	-1.3587
subj 11	control	3	related	afull	pic 26		1	2	mono	-1.44928
subj 11	control	4	arelated	afull	pic 18		1	7	di	-1.26263
subj 11	late	2	arelated	full	pic 4		1	7	di	-1.28866
subj 11	late	3	related	afull	pic 22		1	9	mono	-1.41643
subj 11	late	1	related	full	pic 24		1	2	mono	-1.48368
subj 11	late	4	arelated	afull	pic 1		1	4	di	-1.3245
subj 11	early	1	related	full	pic 2		1	4	di	-1.48368
subj 11	late	4	arelated	afull	pic 26		1	3	mono	-1.33156
subj 11	control	1	related	full	pic 16		1	5	di	-1.50602
subj 11	early	1	related	full	pic 17		1	1	di	-1.4881
subj 11	late	3	related	afull	pic 11		1	10	di	-1.42248
subj 11	early	4	arelated	afull	pic 8		1	1	di	-1.36986
subj 11	late	3	related	afull	pic 17		1	3	di	-1.4245
subj 11	early	2	arelated	full	pic 7		1	8	di	-1.3587
subj 11	early	2	arelated	full	pic 10		2	6	di
subj 11	late	3	related	afull	pic 5		1	3	di	-1.43266
subj 11	control	4	arelated	afull	pic 24		1	1	mono	-1.27714
subj 11	control	3	related	afull	pic 6		1	9	di	-1.48148
subj 11	early	4	arelated	afull	pic 3		1	5	di	-1.38889
subj 11	control	3	related	afull	pic 3		1	1	di	-1.48588
subj 11	late	1	related	full	pic 22		1	4	mono	-1.51515
subj 11	early	3	related	afull	pic 6		1	5	di	-1.52207
subj 11	control	3	related	afull	pic 22		1	5	mono	-1.49031
subj 11	early	1	related	full	pic 29		1	1	mono	-1.51286
subj 11	late	2	arelated	full	pic 16		1	7	di	-1.31926
subj 11	control	1	related	full	pic 15		1	7	di	-1.53846
subj 11	early	1	related	full	pic 26		1	4	mono	-1.51976
subj 11	early	1	related	full	pic 15		1	3	di	-1.52207
subj 11	late	2	arelated	full	pic 9		1	2	di	-1.32626
subj 11	late	1	related	full	pic 16		1	9	di	-1.53139
subj 11	late	4	arelated	afull	pic 27		1	2	mono	-1.37741
subj 11	control	4	arelated	afull	pic 22		1	3	mono	-1.30719
subj 11	early	1	related	full	pic 13		1	6	di	-1.54083
subj 11	late	4	arelated	afull	pic 13		1	4	di	-1.38122
subj 11	early	3	related	afull	pic 16		1	8	di	-1.54321
subj 11	control	2	arelated	full	pic 17		1	2	di	-1.32802
subj 11	control	2	arelated	full	pic 22		1	10	mono	-1.33511
subj 11	early	2	arelated	full	pic 1		1	2	di	-1.42045
subj 11	control	4	arelated	afull	pic 5		1	8	di	-1.32275
subj 11	early	1	related	full	pic 9		1	10	di	-1.5625
subj 11	early	3	related	afull	pic 7		1	6	di	-1.56006
subj 11	early	3	related	afull	pic 13		1	11	di	-1.56006
subj 11	control	4	arelated	afull	pic 8		1	6	di	-1.32979
subj 11	early	4	arelated	afull	pic 25		1	8	mono	-1.42857
subj 11	control	2	arelated	full	pic 11		1	8	di	-1.34048
subj 11	late	2	arelated	full	pic 24		1	11	mono	-1.36986
subj 11	early	4	arelated	afull	pic 29		1	4	mono	-1.42857
subj 11	late	3	related	afull	pic 2		1	5	di	-1.50376
subj 11	late	3	related	afull	pic 18		2	2	di
subj 11	late	3	related	afull	pic 29		1	3	mono	-1.51286
subj 11	late	1	related	full	pic 2		1	12	di	-1.57978
subj 11	late	4	arelated	afull	pic 8		1	10	di	-1.41643
subj 11	early	3	related	afull	pic 22		1	2	mono	-1.5873
subj 11	late	1	related	full	pic 12		1	2	di	-1.58983
subj 11	control	1	related	full	pic 25		1	10	mono	-1.5873
subj 11	late	3	related	afull	pic 28		1	4	mono	-1.51745
subj 11	control	2	arelated	full	pic 30		1	7	mono	-1.3587
subj 11	late	4	arelated	afull	pic 24		1	6	mono	-1.4245
subj 11	early	2	arelated	full	pic 21		1	5	mono	-1.45138
subj 11	late	4	arelated	afull	pic 21		1	8	mono	-1.43062
subj 11	early	4	arelated	afull	pic 2		1	7	di	-1.443
subj 11	late	1	related	full	pic 5		1	10	di	-1.60256
subj 11	control	3	related	afull	pic 13		1	3	di	-1.5748
subj 11	late	1	related	full	pic 9		1	6	di	-1.60514
subj 11	early	1	related	full	pic 16		1	2	di	-1.60514
subj 11	early	4	arelated	afull	pic 24		1	10	mono	-1.4556
subj 11	early	3	related	afull	pic 19		1	6	di	-1.61551
subj 11	early	2	arelated	full	pic 20		1	7	di	-1.4771
subj 11	early	2	arelated	full	pic 14		1	1	di	-1.4771
subj 11	early	4	arelated	afull	pic 30		1	10	mono	-1.46413
subj 11	early	1	related	full	pic 5		1	1	di	-1.6129
subj 11	late	4	arelated	afull	pic 30		1	6	mono	-1.4556
subj 11	early	2	arelated	full	pic 30		1	3	mono	-1.48588
subj 11	late	4	arelated	afull	pic 15		1	2	di	-1.45985
subj 11	control	1	related	full	pic 21		1	1	mono	-1.64474
subj 11	control	2	arelated	full	pic 3		1	4	di	-1.39082
subj 11	control	1	related	full	pic 5		1	6	di	-1.64745
subj 11	control	4	arelated	afull	pic 11		1	2	di	-1.40449
subj 11	early	3	related	afull	pic 3		1	10	di	-1.63934
subj 11	control	3	related	afull	pic 9		1	7	di	-1.61031
subj 11	control	1	related	full	pic 1		1	10	di	-1.65289
subj 11	late	1	related	full	pic 15		1	11	di	-1.64474
subj 11	control	4	arelated	afull	pic 16		1	10	di	-1.41243
subj 11	control	1	related	full	pic 19		1	3	di	-1.65837
subj 11	late	4	arelated	afull	pic 25		1	4	mono	-1.49031
subj 11	control	1	related	full	pic 6		1	4	di	-1.66389
subj 11	late	2	arelated	full	pic 29		1	5	mono	-1.47275
subj 11	control	1	related	full	pic 9		1	1	di	-1.66667
subj 11	late	1	related	full	pic 7		1	7	di	-1.65289
subj 11	early	4	arelated	afull	pic 23		1	9	mono	-1.49925
subj 11	early	3	related	afull	pic 15		1	10	di	-1.65837
subj 11	early	3	related	afull	pic 11		1	1	di	-1.65837
subj 11	control	3	related	afull	pic 25		1	3	mono	-1.62602
subj 11	early	4	arelated	afull	pic 22		1	11	mono	-1.50376
subj 11	late	3	related	afull	pic 15		1	6	di	-1.5949
subj 11	late	2	arelated	full	pic 8		1	3	di	-1.48148
subj 11	control	3	related	afull	pic 8		1	8	di	-1.63132
subj 11	early	3	related	afull	pic 21		1	3	mono	-1.66667
subj 11	late	3	related	afull	pic 8		1	12	di	-1.59744
subj 11	control	3	related	afull	pic 27		1	1	mono	-1.63399
subj 11	late	2	arelated	full	pic 18		1	6	di	-1.48368
subj 11	early	1	related	full	pic 25		1	6	mono	-1.66389
subj 11	early	4	arelated	afull	pic 20		1	1	di	-1.5083
subj 11	control	3	related	afull	pic 21		1	7	mono	-1.63666
subj 11	control	3	related	afull	pic 14		1	2	di	-1.63666
subj 11	control	1	related	full	pic 8		1	2	di	-1.67785
subj 11	late	3	related	afull	pic 6		1	2	di	-1.6
subj 11	control	2	arelated	full	pic 4		1	3	di	-1.42045
subj 11	early	2	arelated	full	pic 13		1	2	di	-1.53374
subj 11	control	2	arelated	full	pic 16		1	3	di	-1.42248
subj 11	early	2	arelated	full	pic 23		1	4	mono	-1.53846
subj 11	late	3	related	afull	pic 4		1	4	di	-1.60256
subj 11	early	1	related	full	pic 7		1	11	di	-1.66945
subj 11	late	3	related	afull	pic 21		1	11	mono	-1.60514
subj 11	control	3	related	afull	pic 24		1	4	mono	-1.63934
subj 11	early	1	related	full	pic 12		1	5	di	-1.67224
subj 11	early	2	arelated	full	pic 11		1	4	di	-1.54083
subj 11	early	2	arelated	full	pic 12		1	3	di	-1.54321
subj 11	late	1	related	full	pic 30		1	8	mono	-1.69492
subj 11	control	4	arelated	afull	pic 4		1	10	di	-1.45985
subj 11	early	4	arelated	afull	pic 17		1	4	di	-1.53846
subj 11	control	4	arelated	afull	pic 12		1	1	di	-1.47275
subj 11	control	3	related	afull	pic 16		1	12	di	-1.66945
subj 11	early	2	arelated	full	pic 5		1	9	di	-1.57233
subj 11	late	3	related	afull	pic 26		1	5	mono	-1.63666
subj 11	late	4	arelated	afull	pic 7		1	9	di	-1.5456
subj 11	control	4	arelated	afull	pic 9		1	4	di	-1.47929
subj 11	early	2	arelated	full	pic 2		1	1	di	-1.57978
subj 11	late	2	arelated	full	pic 2		1	10	di	-1.52207
subj 11	early	1	related	full	pic 4		1	2	di	-1.70358
subj 11	late	1	related	full	pic 17		1	10	di	-1.71233
subj 11	control	2	arelated	full	pic 13		1	5	di	-1.46628
subj 11	late	4	arelated	afull	pic 22		1	7	mono	-1.5528
subj 11	control	1	related	full	pic 10		1	12	di	-1.7094
subj 11	late	3	related	afull	pic 10		1	9	di	-1.65563
subj 11	late	1	related	full	pic 20		1	5	di	-1.72117
subj 11	late	4	arelated	afull	pic 23		1	5	mono	-1.56006
subj 11	late	1	related	full	pic 6		1	8	di	-1.72414
subj 11	late	2	arelated	full	pic 25		1	9	mono	-1.53139
subj 11	early	4	arelated	afull	pic 6		1	3	di	-1.5949
subj 11	late	3	related	afull	pic 14		1	5	di	-1.66113
subj 11	late	4	arelated	afull	pic 18		1	11	di	-1.56986
subj 11	control	3	related	afull	pic 18		1	9	di	-1.69492
subj 11	early	2	arelated	full	pic 8		1	7	di	-1.60256
subj 11	early	4	arelated	afull	pic 5		1	4	di	-1.60256
subj 11	early	2	arelated	full	pic 15		1	12	di	-1.60514
subj 11	late	4	arelated	afull	pic 14		1	3	di	-1.57233
subj 11	early	4	arelated	afull	pic 12		1	10	di	-1.6129
subj 11	control	2	arelated	full	pic 28		1	3	mono	-1.49925
subj 11	late	4	arelated	afull	pic 4		1	1	di	-1.5748
subj 11	early	2	arelated	full	pic 6		1	10	di	-1.61031
subj 11	control	2	arelated	full	pic 12		1	7	di	-1.51057
subj 11	control	2	arelated	full	pic 24		1	7	mono	-1.51057
subj 11	control	2	arelated	full	pic 6		1	1	di	-1.51745
subj 11	early	2	arelated	full	pic 4		1	11	di	-1.61551
subj 11	early	4	arelated	afull	pic 13		1	8	di	-1.63132
subj 11	control	4	arelated	afull	pic 26		1	11	mono	-1.52672
subj 11	late	3	related	afull	pic 16		1	4	di	-1.68634
subj 11	control	1	related	full	pic 3		1	7	di	-1.75747
subj 11	early	4	arelated	afull	pic 16		1	6	di	-1.63934
subj 11	control	4	arelated	afull	pic 27		1	9	mono	-1.54321
subj 11	early	3	related	afull	pic 20		1	4	di	-1.80832
subj 11	late	4	arelated	afull	pic 28		2	1	mono
subj 11	control	3	related	afull	pic 17		1	11	di	-1.7301
subj 11	early	4	arelated	afull	pic 26		1	7	mono	-1.65017
subj 11	early	2	arelated	full	pic 19		1	8	di	-1.64204
subj 11	early	3	related	afull	pic 30		1	5	mono	-1.81818
subj 11	control	2	arelated	full	pic 1		1	5	di	-1.55521
subj 11	control	2	arelated	full	pic 2		1	6	di	-1.5625
subj 11	early	2	arelated	full	pic 17		1	9	di	-1.65563
subj 11	early	2	arelated	full	pic 28		1	11	mono	-1.65563
subj 11	control	4	arelated	afull	pic 17		1	8	di	-1.5625
subj 11	late	1	related	full	pic 23		1	3	mono	-1.77305
subj 11	early	1	related	full	pic 30		1	12	mono	-1.82815
subj 11	late	2	arelated	full	pic 19		1	4	di	-1.60256
subj 11	control	2	arelated	full	pic 8		1	11	di	-1.58228
subj 11	late	3	related	afull	pic 24		1	8	mono	-1.73913
subj 11	control	4	arelated	afull	pic 13		1	12	di	-1.57233
subj 11	late	3	related	afull	pic 3		1	6	di	-1.74216
subj 11	early	1	related	full	pic 10		1	8	di	-1.83486
subj 11	late	4	arelated	afull	pic 17		1	12	di	-1.65017
subj 11	control	4	arelated	afull	pic 29		1	8	mono	-1.57729
subj 11	early	3	related	afull	pic 4		1	8	di	-1.85874
subj 11	control	3	related	afull	pic 1		1	3	di	-1.7762
subj 11	control	3	related	afull	pic 23		1	6	mono	-1.78253
subj 11	late	2	arelated	full	pic 28		1	7	mono	-1.61031
subj 11	control	2	arelated	full	pic 7		1	12	di	-1.6
subj 11	late	2	arelated	full	pic 1		1	9	di	-1.62075
subj 11	control	1	related	full	pic 26		1	8	mono	-1.82815
subj 11	late	1	related	full	pic 19		1	7	di	-1.8018
subj 11	late	2	arelated	full	pic 13		1	9	di	-1.62602
subj 11	control	4	arelated	afull	pic 15		1	9	di	-1.59236
subj 11	early	3	related	afull	pic 2		1	9	di	-1.88324
subj 11	early	2	arelated	full	pic 3		1	12	di	-1.72117
subj 11	early	1	related	full	pic 18		1	12	di	-1.85874
subj 11	control	1	related	full	pic 2		1	8	di	-1.83486
subj 11	control	2	arelated	full	pic 27		1	4	mono	-1.61812
subj 11	early	3	related	afull	pic 5		1	7	di	-1.89036
subj 11	late	4	arelated	afull	pic 12		1	6	di	-1.6835
subj 11	early	2	arelated	full	pic 29		1	9	mono	-1.72414
subj 11	control	1	related	full	pic 12		1	9	di	-1.83824
subj 11	late	1	related	full	pic 21		1	6	mono	-1.81159
subj 11	control	4	arelated	afull	pic 20		1	6	di	-1.61031
subj 11	control	4	arelated	afull	pic 1		1	12	di	-1.6129
subj 11	late	1	related	full	pic 26		1	12	mono	-1.81488
subj 11	early	1	related	full	pic 27		1	3	mono	-1.87617
subj 11	control	4	arelated	afull	pic 25		1	12	mono	-1.61812
subj 11	early	4	arelated	afull	pic 9		1	12	di	-1.72117
subj 11	early	2	arelated	full	pic 26		1	1	mono	-1.73913
subj 11	control	1	related	full	pic 11		1	11	di	-1.85874
subj 11	control	2	arelated	full	pic 26		1	6	mono	-1.63666
subj 11	late	2	arelated	full	pic 12		1	11	di	-1.66113
subj 11	control	3	related	afull	pic 30		1	9	mono	-1.82149
subj 11	early	1	related	full	pic 23		1	7	mono	-1.88679
subj 11	control	4	arelated	afull	pic 3		1	9	di	-1.62602
subj 11	control	1	related	full	pic 22		1	12	mono	-1.87266
subj 11	early	3	related	afull	pic 17		1	7	di	-1.91939
subj 11	early	4	arelated	afull	pic 28		1	6	mono	-1.73913
subj 11	late	2	arelated	full	pic 30		1	11	mono	-1.66945
subj 11	early	1	related	full	pic 8		1	9	di	-1.90114
subj 11	late	2	arelated	full	pic 20		1	3	di	-1.67504
subj 11	control	2	arelated	full	pic 20		1	11	di	-1.66113
subj 11	control	1	related	full	pic 4		1	5	di	-1.90114
subj 11	late	1	related	full	pic 4		1	9	di	-1.84162
subj 11	late	3	related	afull	pic 1		1	7	di	-1.84162
subj 11	early	4	arelated	afull	pic 27		0	5	mono
subj 11	early	3	related	afull	pic 24		1	12	mono	-1.93798
subj 11	late	2	arelated	full	pic 21		1	2	mono	-1.69205
subj 11	late	4	arelated	afull	pic 19		1	9	di	-1.72712
subj 11	early	1	related	full	pic 11		1	7	di	-1.91939
subj 11	control	4	arelated	afull	pic 14		1	11	di	-1.68067
subj 11	control	4	arelated	afull	pic 30		1	1	mono	-1.68067
subj 11	control	2	arelated	full	pic 19		1	12	di	-1.67224
subj 11	early	4	arelated	afull	pic 1		1	8	di	-1.78891
subj 11	early	4	arelated	afull	pic 11		1	9	di	-1.79211
subj 11	late	3	related	afull	pic 23		1	10	mono	-1.85529
subj 11	early	3	related	afull	pic 28		1	8	mono	-1.98413
subj 11	control	3	related	afull	pic 19		1	10	di	-1.86567
subj 11	control	4	arelated	afull	pic 28		1	10	mono	-1.68634
subj 11	early	3	related	afull	pic 25		1	11	mono	-1.98413
subj 11	late	4	arelated	afull	pic 5		1	12	di	-1.75439
subj 11	late	2	arelated	full	pic 26		1	10	mono	-1.71821
subj 11	control	2	arelated	full	pic 29		1	2	mono	-1.69205
subj 11	control	3	related	afull	pic 4		1	12	di	-1.87266
subj 11	early	4	arelated	afull	pic 4		1	6	di	-1.8018
subj 11	late	2	arelated	full	pic 6		1	6	di	-1.72414
subj 11	late	2	arelated	full	pic 14		1	10	di	-1.72414
subj 11	early	1	related	full	pic 24		1	5	mono	-1.95312
subj 11	late	2	arelated	full	pic 11		1	12	di	-1.7301
subj 11	control	2	arelated	full	pic 21		1	9	mono	-1.71821
subj 11	control	2	arelated	full	pic 15		1	4	di	-1.71821
subj 11	early	1	related	full	pic 6		1	12	di	-1.9685
subj 11	early	3	related	afull	pic 29		1	7	mono	-2.0202
subj 11	early	2	arelated	full	pic 16		0	11	di
subj 11	control	2	arelated	full	pic 23		1	8	mono	-1.73611
subj 11	early	1	related	full	pic 14		1	4	di	-1.98413
subj 11	control	3	related	afull	pic 12		1	4	di	-1.92308
subj 11	control	1	related	full	pic 24		1	9	mono	-1.96464
subj 11	late	2	arelated	full	pic 5		1	5	di	-1.74825
subj 11	early	1	related	full	pic 21		1	10	mono	-2
subj 11	late	4	arelated	afull	pic 9		1	8	di	-1.81159
subj 11	late	1	related	full	pic 3		1	11	di	-1.94932
subj 11	early	3	related	afull	pic 23		1	1	mono	-2.04499
subj 11	late	2	arelated	full	pic 27		1	8	mono	-1.78571
subj 11	control	2	arelated	full	pic 14		1	6	di	-1.76056
subj 11	control	1	related	full	pic 27		1	7	mono	-2.01207
subj 11	early	3	related	afull	pic 26		1	9	mono	-2.04918
subj 11	late	3	related	afull	pic 12		1	8	di	-1.96078
subj 11	control	3	related	afull	pic 5		1	11	di	-1.98413
subj 11	late	4	arelated	afull	pic 29		1	12	mono	-1.83486
subj 11	control	1	related	full	pic 23		1	11	mono	-2.04918
subj 11	late	4	arelated	afull	pic 3		1	2	di	-1.83486
subj 11	late	1	related	full	pic 27		1	11	mono	-1.97628
subj 11	early	4	arelated	afull	pic 21		1	12	mono	-1.89394
subj 11	control	3	related	afull	pic 28		1	12	mono	-1.99203
subj 11	early	1	related	full	pic 22		1	8	mono	-2.03252
subj 11	late	3	related	afull	pic 27		1	6	mono	-1.99601
subj 11	early	1	related	full	pic 20		1	9	di	-2.06612
subj 11	early	1	related	full	pic 19		1	11	di	-2.079
subj 11	control	1	related	full	pic 14		1	8	di	-2.08768
subj 11	control	3	related	afull	pic 29		1	11	mono	-2.05339
subj 11	late	3	related	afull	pic 19		1	1	di	-2.03666
subj 11	late	4	arelated	afull	pic 6		1	11	di	-1.89036
subj 11	late	4	arelated	afull	pic 20		1	10	di	-1.9084
subj 11	control	3	related	afull	pic 20		1	8	di	-2.12766
subj 11	early	3	related	afull	pic 18		1	5	di	-2.26244
subj 11	early	3	related	afull	pic 12		1	12	di	-2.31481
subj 11	early	2	arelated	full	pic 27		1	12	mono	-2.03666
subj 11	late	2	arelated	full	pic 23		1	12	mono	-2.04499
subj 11	control	2	arelated	full	pic 18		0	1	di
subj 11	late	1	related	full	pic 14		1	12	di	-2.35294
subj 11	early	3	related	afull	pic 27		1	10	mono	-2.45098
subj 11	late	1	related	full	pic 8		0	5	di
subj 11	late	1	related	full	pic 11		0	3	di
subj 11	late	4	arelated	afull	pic 10		0	7	di
subj 11	late	3	related	afull	pic 9		0	11	di
subj 11	late	1	related	full	pic 1		0	1	di
subj 12	early	3	related	afull	pic 8	0	0	1	di
subj 12	control	1	related	full	pic 28	0	0	3	mono
subj 12	control	1	related	full	pic 25	0	0	7	mono
subj 12	early	3	related	afull	pic 1	0	0	9	di
subj 12	early	2	arelated	full	pic 25	0	0	11	mono
subj 12	control	3	related	afull	pic 21	0	0	5	mono
subj 12	control	1	related	full	pic 18		1	1	di	-1.07875
subj 12	control	1	related	full	pic 15		1	5	di	-1.19617
subj 12	early	2	arelated	full	pic 18		1	7	di	-1.17509
subj 12	late	1	related	full	pic 10		1	1	di	-1.3245
subj 12	early	3	related	afull	pic 9		1	2	di	-1.37363
subj 12	early	3	related	afull	pic 15		1	7	di	-1.40252
subj 12	early	1	related	full	pic 2		1	1	di	-1.4245
subj 12	early	1	related	full	pic 15		1	2	di	-1.43266
subj 12	control	1	related	full	pic 4		1	3	di	-1.45773
subj 12	early	1	related	full	pic 10		1	6	di	-1.46628
subj 12	early	3	related	afull	pic 4		1	6	di	-1.47493
subj 12	control	2	arelated	full	pic 15		1	1	di	-1.28205
subj 12	early	1	related	full	pic 3		1	2	di	-1.5083
subj 12	early	1	related	full	pic 13		1	4	di	-1.51286
subj 12	early	2	arelated	full	pic 11		1	1	di	-1.38696
subj 12	early	4	arelated	afull	pic 17		1	1	di	-1.40647
subj 12	control	2	arelated	full	pic 4		1	2	di	-1.32626
subj 12	control	1	related	full	pic 13		1	7	di	-1.55039
subj 12	early	2	arelated	full	pic 5		1	8	di	-1.42857
subj 12	control	4	arelated	afull	pic 15		1	8	di	-1.32802
subj 12	late	3	related	afull	pic 3		1	4	di	-1.49477
subj 12	late	3	related	afull	pic 28		1	1	mono	-1.49701
subj 12	early	4	arelated	afull	pic 10		1	9	di	-1.42857
subj 12	late	1	related	full	pic 22		1	1	mono	-1.5748
subj 12	control	1	related	full	pic 7		1	2	di	-1.56986
subj 12	early	3	related	afull	pic 11		1	12	di	-1.5748
subj 12	late	4	arelated	afull	pic 9		1	6	di	-1.41643
subj 12	early	4	arelated	afull	pic 15		1	3	di	-1.43678
subj 12	early	3	related	afull	pic 24		1	10	mono	-1.59236
subj 12	control	4	arelated	afull	pic 17		1	6	di	-1.37363
subj 12	early	1	related	full	pic 14		1	1	di	-1.60256
subj 12	early	3	related	afull	pic 3		1	7	di	-1.61031
subj 12	early	2	arelated	full	pic 19		1	6	di	-1.47275
subj 12	control	3	related	afull	pic 7		1	7	di	-1.58479
subj 12	control	1	related	full	pic 19		1	2	di	-1.63666
subj 12	control	3	related	afull	pic 10		1	3	di	-1.5873
subj 12	early	1	related	full	pic 16		1	11	di	-1.61812
subj 12	early	2	arelated	full	pic 4		1	9	di	-1.4881
subj 12	late	3	related	afull	pic 16		1	1	di	-1.56495
subj 12	early	3	related	afull	pic 17		1	5	di	-1.62602
subj 12	control	1	related	full	pic 26		1	6	mono	-1.64745
subj 12	control	3	related	afull	pic 11		1	4	di	-1.6
subj 12	early	3	related	afull	pic 20		1	1	di	-1.64474
subj 12	late	3	related	afull	pic 29		1	2	mono	-1.57729
subj 12	control	4	arelated	afull	pic 10		1	2	di	-1.41243
subj 12	late	4	arelated	afull	pic 22		1	5	mono	-1.49031
subj 12	early	1	related	full	pic 1		1	4	di	-1.64745
subj 12	early	1	related	full	pic 9		1	7	di	-1.64745
subj 12	control	1	related	full	pic 3		1	5	di	-1.66113
subj 12	control	1	related	full	pic 16		1	3	di	-1.66667
subj 12	early	1	related	full	pic 25		1	4	mono	-1.65289
subj 12	early	1	related	full	pic 24		1	3	mono	-1.65837
subj 12	early	3	related	afull	pic 13		1	9	di	-1.66667
subj 12	early	4	arelated	afull	pic 2		1	5	di	-1.51515
subj 12	control	3	related	afull	pic 8		1	6	di	-1.64204
subj 12	control	3	related	afull	pic 24		1	1	mono	-1.65289
subj 12	early	3	related	afull	pic 19		1	4	di	-1.68919
subj 12	late	1	related	full	pic 9		1	4	di	-1.69779
subj 12	early	3	related	afull	pic 10		1	11	di	-1.70358
subj 12	early	2	arelated	full	pic 24		1	2	mono	-1.5674
subj 12	late	3	related	afull	pic 17		1	2	di	-1.62075
subj 12	control	3	related	afull	pic 1		1	2	di	-1.66667
subj 12	early	4	arelated	afull	pic 13		1	6	di	-1.54799
subj 12	control	1	related	full	pic 10		1	10	di	-1.69779
subj 12	control	1	related	full	pic 11		1	9	di	-1.70068
subj 12	early	4	arelated	afull	pic 11		1	8	di	-1.5528
subj 12	early	4	arelated	afull	pic 6		1	2	di	-1.5674
subj 12	early	1	related	full	pic 8		1	8	di	-1.69779
subj 12	early	1	related	full	pic 27		1	2	mono	-1.70068
subj 12	late	1	related	full	pic 17		1	7	di	-1.71527
subj 12	control	2	arelated	full	pic 11		1	6	di	-1.47059
subj 12	early	2	arelated	full	pic 10		1	4	di	-1.5949
subj 12	early	1	related	full	pic 26		1	1	mono	-1.72712
subj 12	early	3	related	afull	pic 2		1	8	di	-1.7452
subj 12	control	3	related	afull	pic 5		1	9	di	-1.69205
subj 12	control	1	related	full	pic 6		1	1	di	-1.72414
subj 12	control	2	arelated	full	pic 10		1	7	di	-1.49031
subj 12	early	3	related	afull	pic 28		1	6	mono	-1.74825
subj 12	control	1	related	full	pic 23		1	9	mono	-1.7301
subj 12	early	1	related	full	pic 22		1	6	mono	-1.7331
subj 12	control	3	related	afull	pic 12		1	1	di	-1.70068
subj 12	early	1	related	full	pic 11		1	5	di	-1.74216
subj 12	control	2	arelated	full	pic 3		1	1	di	-1.50376
subj 12	early	2	arelated	full	pic 15		1	10	di	-1.60772
subj 12	early	4	arelated	afull	pic 21		1	10	mono	-1.62075
subj 12	early	2	arelated	full	pic 6		1	7	di	-1.61031
subj 12	late	3	related	afull	pic 10		1	8	di	-1.68067
subj 12	early	4	arelated	afull	pic 5		1	1	di	-1.63399
subj 12	early	4	arelated	afull	pic 25		1	6	mono	-1.63666
subj 12	late	3	related	afull	pic 26		1	3	mono	-1.68919
subj 12	control	2	arelated	full	pic 25		1	3	mono	-1.53846
subj 12	early	3	related	afull	pic 6		1	3	di	-1.79533
subj 12	early	3	related	afull	pic 16		1	6	di	-1.79533
subj 12	early	2	arelated	full	pic 12		1	2	di	-1.63399
subj 12	late	1	related	full	pic 23		1	2	mono	-1.75439
subj 12	early	4	arelated	afull	pic 29		1	1	mono	-1.65017
subj 12	early	4	arelated	afull	pic 9		1	10	di	-1.65563
subj 12	control	2	arelated	full	pic 22		1	7	mono	-1.5528
subj 12	early	3	related	afull	pic 21		1	2	mono	-1.82815
subj 12	control	3	related	afull	pic 13		1	2	di	-1.74216
subj 12	late	2	arelated	full	pic 17		1	3	di	-1.59236
subj 12	early	4	arelated	afull	pic 22		1	9	mono	-1.66945
subj 12	early	1	related	full	pic 23		1	5	mono	-1.81818
subj 12	early	3	related	afull	pic 26		1	8	mono	-1.85185
subj 12	control	2	arelated	full	pic 16		1	2	di	-1.59236
subj 12	early	1	related	full	pic 6		1	10	di	-1.84162
subj 12	late	1	related	full	pic 6		1	6	di	-1.78253
subj 12	early	2	arelated	full	pic 8		1	5	di	-1.68919
subj 12	late	2	arelated	full	pic 8		1	2	di	-1.60772
subj 12	late	1	related	full	pic 8		1	3	di	-1.79533
subj 12	control	4	arelated	afull	pic 9		1	1	di	-1.58479
subj 12	early	3	related	afull	pic 7		1	4	di	-1.8622
subj 12	late	3	related	afull	pic 11		1	7	di	-1.75131
subj 12	late	4	arelated	afull	pic 19		1	8	di	-1.66389
subj 12	control	2	arelated	full	pic 28		1	2	mono	-1.60256
subj 12	control	3	related	afull	pic 3		1	12	di	-1.79211
subj 12	control	1	related	full	pic 27		1	5	mono	-1.82815
subj 12	late	1	related	full	pic 29		1	7	mono	-1.8018
subj 12	control	2	arelated	full	pic 17		1	11	di	-1.6129
subj 12	late	3	related	afull	pic 24		1	6	mono	-1.77936
subj 12	early	4	arelated	afull	pic 3		1	3	di	-1.70358
subj 12	early	2	arelated	full	pic 22		1	4	mono	-1.72117
subj 12	late	3	related	afull	pic 1		1	5	di	-1.78253
subj 12	early	3	related	afull	pic 29		1	5	mono	-1.88679
subj 12	late	2	arelated	full	pic 15		1	6	di	-1.63934
subj 12	early	4	arelated	afull	pic 28		1	4	mono	-1.7094
subj 12	early	1	related	full	pic 12		1	3	di	-1.86567
subj 12	late	4	arelated	afull	pic 13		1	1	di	-1.68919
subj 12	control	3	related	afull	pic 25		1	2	mono	-1.8018
subj 12	control	1	related	full	pic 2		1	6	di	-1.84502
subj 12	control	4	arelated	afull	pic 7		1	3	di	-1.61551
subj 12	early	4	arelated	afull	pic 1		1	6	di	-1.72414
subj 12	control	2	arelated	full	pic 8		1	9	di	-1.63666
subj 12	control	1	related	full	pic 30		1	1	mono	-1.86567
subj 12	control	2	arelated	full	pic 27		1	1	mono	-1.63934
subj 12	early	3	related	afull	pic 14		1	8	di	-1.91205
subj 12	early	2	arelated	full	pic 17		1	8	di	-1.7452
subj 12	control	1	related	full	pic 1		1	7	di	-1.86916
subj 12	late	2	arelated	full	pic 12		1	9	di	-1.66389
subj 12	control	2	arelated	full	pic 13		1	3	di	-1.65563
subj 12	early	4	arelated	afull	pic 24		1	7	mono	-1.73913
subj 12	early	3	related	afull	pic 18		1	3	di	-1.91939
subj 12	early	2	arelated	full	pic 2		1	12	di	-1.75439
subj 12	early	1	related	full	pic 18		1	10	di	-1.90476
subj 12	late	4	arelated	afull	pic 25		1	1	mono	-1.71527
subj 12	early	2	arelated	full	pic 16		1	9	di	-1.75747
subj 12	early	3	related	afull	pic 25		1	9	mono	-1.93424
subj 12	control	4	arelated	afull	pic 4		1	7	di	-1.65289
subj 12	late	1	related	full	pic 4		1	8	di	-1.84843
subj 12	control	3	related	afull	pic 4		1	10	di	-1.84843
subj 12	late	4	arelated	afull	pic 24		1	4	mono	-1.72414
subj 12	early	4	arelated	afull	pic 30		1	7	mono	-1.7762
subj 12	control	3	related	afull	pic 22		1	3	mono	-1.85529
subj 12	early	1	related	full	pic 21		1	7	mono	-1.91205
subj 12	early	1	related	full	pic 7		1	9	di	-1.91571
subj 12	control	3	related	afull	pic 9		1	5	di	-1.85529
subj 12	late	3	related	afull	pic 25		1	5	mono	-1.85185
subj 12	control	4	arelated	afull	pic 8		1	4	di	-1.68067
subj 12	early	2	arelated	full	pic 7		1	6	di	-1.78891
subj 12	late	1	related	full	pic 18		1	6	di	-1.85874
subj 12	early	2	arelated	full	pic 9		1	3	di	-1.79211
subj 12	late	2	arelated	full	pic 19		1	1	di	-1.70358
subj 12	late	3	related	afull	pic 13		1	5	di	-1.85874
subj 12	late	3	related	afull	pic 15		2	4	di
subj 12	late	4	arelated	afull	pic 7		1	8	di	-1.75131
subj 12	late	2	arelated	full	pic 4		1	5	di	-1.71821
subj 12	late	4	arelated	afull	pic 30		1	4	mono	-1.76056
subj 12	late	4	arelated	afull	pic 5		1	10	di	-1.76367
subj 12	early	3	related	afull	pic 22		1	11	mono	-1.99203
subj 12	early	1	related	full	pic 29		1	12	mono	-1.94932
subj 12	late	4	arelated	afull	pic 3		1	11	di	-1.76678
subj 12	control	1	related	full	pic 29		1	4	mono	-1.92678
subj 12	control	4	arelated	afull	pic 13		1	10	di	-1.70068
subj 12	late	2	arelated	full	pic 3		1	6	di	-1.72414
subj 12	late	1	related	full	pic 16		1	8	di	-1.88679
subj 12	late	1	related	full	pic 3		1	9	di	-1.88679
subj 12	early	2	arelated	full	pic 23		1	1	mono	-1.82482
subj 12	control	2	arelated	full	pic 23		1	6	mono	-1.70358
subj 12	late	1	related	full	pic 15		1	9	di	-1.89753
subj 12	control	4	arelated	afull	pic 22		1	2	mono	-1.7094
subj 12	control	3	related	afull	pic 14		1	11	di	-1.89394
subj 12	late	2	arelated	full	pic 7		1	1	di	-1.72712
subj 12	control	1	related	full	pic 17		1	4	di	-1.95312
subj 12	control	3	related	afull	pic 20		1	6	di	-1.89753
subj 12	early	1	related	full	pic 19		1	9	di	-1.95695
subj 12	control	1	related	full	pic 14		1	6	di	-1.95312
subj 12	early	1	related	full	pic 28		1	11	mono	-1.96078
subj 12	late	3	related	afull	pic 22		1	8	mono	-1.89753
subj 12	early	2	arelated	full	pic 14		1	12	di	-1.84502
subj 12	control	4	arelated	afull	pic 21		1	1	mono	-1.72414
subj 12	early	4	arelated	afull	pic 8		1	12	di	-1.82149
subj 12	early	2	arelated	full	pic 1		1	11	di	-1.84843
subj 12	control	1	related	full	pic 5		1	4	di	-1.95695
subj 12	late	2	arelated	full	pic 29		1	3	mono	-1.7452
subj 12	early	4	arelated	afull	pic 14		1	5	di	-1.82815
subj 12	early	1	related	full	pic 4		1	11	di	-1.98413
subj 12	control	3	related	afull	pic 6		1	8	di	-1.92308
subj 12	late	2	arelated	full	pic 1		1	8	di	-1.74825
subj 12	early	3	related	afull	pic 12		1	10	di	-2.02429
subj 12	late	4	arelated	afull	pic 1		1	1	di	-1.79856
subj 12	control	4	arelated	afull	pic 2		1	9	di	-1.73611
subj 12	early	2	arelated	full	pic 29		1	8	mono	-1.86567
subj 12	early	4	arelated	afull	pic 18		1	2	di	-1.83486
subj 12	late	1	related	full	pic 27		1	9	mono	-1.9305
subj 12	early	4	arelated	afull	pic 4		1	4	di	-1.83824
subj 12	late	2	arelated	full	pic 10		1	12	di	-1.76678
subj 12	early	4	arelated	afull	pic 23		1	8	mono	-1.84502
subj 12	late	3	related	afull	pic 8		0	10	di
subj 12	late	1	related	full	pic 13		1	12	di	-1.94175
subj 12	late	3	related	afull	pic 20		1	10	di	-1.93424
subj 12	early	4	arelated	afull	pic 12		1	7	di	-1.85529
subj 12	late	3	related	afull	pic 12		1	6	di	-1.94175
subj 12	early	1	related	full	pic 20		1	8	di	-2.00803
subj 12	late	3	related	afull	pic 5		1	2	di	-1.94175
subj 12	late	1	related	full	pic 30		1	6	mono	-1.94932
subj 12	late	2	arelated	full	pic 13		1	8	di	-1.78891
subj 12	control	1	related	full	pic 8		1	11	di	-2.01207
subj 12	control	2	arelated	full	pic 9		1	8	di	-1.76367
subj 12	late	1	related	full	pic 21		1	4	mono	-1.95312
subj 12	control	1	related	full	pic 22		1	10	mono	-2.0202
subj 12	control	4	arelated	afull	pic 19		1	3	di	-1.77936
subj 12	early	3	related	afull	pic 30		1	3	mono	-2.07469
subj 12	control	2	arelated	full	pic 1		1	3	di	-1.78891
subj 12	late	1	related	full	pic 11		1	2	di	-1.96078
subj 12	control	3	related	afull	pic 19		1	7	di	-1.98807
subj 12	late	2	arelated	full	pic 16		1	5	di	-1.81818
subj 12	early	4	arelated	afull	pic 16		1	4	di	-1.88679
subj 12	late	3	related	afull	pic 2		1	3	di	-1.98413
subj 12	late	1	related	full	pic 28		1	8	mono	-1.9685
subj 12	early	2	arelated	full	pic 21		1	3	mono	-1.9084
subj 12	late	1	related	full	pic 1		1	12	di	-1.97239
subj 12	late	3	related	afull	pic 9		1	9	di	-1.98413
subj 12	control	4	arelated	afull	pic 28		1	7	mono	-1.78571
subj 12	late	2	arelated	full	pic 9		1	11	di	-1.82815
subj 12	control	2	arelated	full	pic 30		1	5	mono	-1.79856
subj 12	late	1	related	full	pic 20		1	3	di	-1.98413
subj 12	late	2	arelated	full	pic 20		1	2	di	-1.8315
subj 12	control	1	related	full	pic 24		1	8	mono	-2.06186
subj 12	late	1	related	full	pic 19		1	5	di	-1.99203
subj 12	control	2	arelated	full	pic 6		1	12	di	-1.79856
subj 12	early	3	related	afull	pic 5		1	5	di	-2.11864
subj 12	late	1	related	full	pic 7		1	5	di	-1.99601
subj 12	late	2	arelated	full	pic 24		1	9	mono	-1.83486
subj 12	late	1	related	full	pic 2		1	10	di	-1.99601
subj 12	early	4	arelated	afull	pic 7		1	11	di	-1.90476
subj 12	control	3	related	afull	pic 17		1	9	di	-2.00401
subj 12	control	4	arelated	afull	pic 18		1	5	di	-1.80832
subj 12	control	1	related	full	pic 9		1	12	di	-2.079
subj 12	early	1	related	full	pic 17		1	12	di	-2.06186
subj 12	late	1	related	full	pic 14		1	10	di	-2.00803
subj 12	control	3	related	afull	pic 16		1	10	di	-2.01613
subj 12	control	2	arelated	full	pic 24		1	5	mono	-1.80832
subj 12	late	4	arelated	afull	pic 6		1	9	di	-1.84843
subj 12	late	4	arelated	afull	pic 14		1	2	di	-1.85529
subj 12	late	3	related	afull	pic 14		1	3	di	-2.00401
subj 12	late	4	arelated	afull	pic 8		1	7	di	-1.85874
subj 12	late	3	related	afull	pic 23		1	7	mono	-2.00401
subj 12	late	4	arelated	afull	pic 2		1	2	di	-1.85874
subj 12	control	4	arelated	afull	pic 29		1	6	mono	-1.82815
subj 12	control	2	arelated	full	pic 20		1	9	di	-1.82149
subj 12	early	4	arelated	afull	pic 27		1	3	mono	-1.91939
subj 12	late	3	related	afull	pic 27		1	4	mono	-2.00803
subj 12	late	1	related	full	pic 24		1	11	mono	-2.0202
subj 12	control	4	arelated	afull	pic 3		1	8	di	-1.83824
subj 12	control	3	related	afull	pic 30		1	8	mono	-2.04082
subj 12	late	4	arelated	afull	pic 10		1	5	di	-1.87266
subj 12	control	3	related	afull	pic 2		1	11	di	-2.04499
subj 12	early	2	arelated	full	pic 20		1	5	di	-1.93798
subj 12	early	2	arelated	full	pic 3		1	10	di	-1.94175
subj 12	control	1	related	full	pic 20		1	11	di	-2.09205
subj 12	early	4	arelated	afull	pic 19		1	11	di	-1.94553
subj 12	control	4	arelated	afull	pic 27		1	8	mono	-1.85529
subj 12	late	2	arelated	full	pic 28		1	5	mono	-1.88679
subj 12	late	2	arelated	full	pic 5		1	3	di	-1.89036
subj 12	control	4	arelated	afull	pic 20		1	4	di	-1.86567
subj 12	control	2	arelated	full	pic 7		1	10	di	-1.84162
subj 12	late	3	related	afull	pic 6		1	11	di	-2.04082
subj 12	late	4	arelated	afull	pic 11		1	3	di	-1.89036
subj 12	late	3	related	afull	pic 30		1	11	mono	-2.04918
subj 12	late	2	arelated	full	pic 6		1	4	di	-1.90114
subj 12	late	1	related	full	pic 5		1	7	di	-2.05761
subj 12	control	2	arelated	full	pic 12		1	5	di	-1.85185
subj 12	late	2	arelated	full	pic 25		1	8	mono	-1.90476
subj 12	late	4	arelated	afull	pic 28		1	12	mono	-1.89394
subj 12	control	4	arelated	afull	pic 24		1	12	mono	-1.89036
subj 12	control	1	related	full	pic 12		1	8	di	-2.1645
subj 12	control	4	arelated	afull	pic 25		1	10	mono	-1.89394
subj 12	control	4	arelated	afull	pic 5		1	6	di	-1.89753
subj 12	early	2	arelated	full	pic 28		1	9	mono	-1.96464
subj 12	early	3	related	afull	pic 23		1	12	mono	-2.21729
subj 12	late	4	arelated	afull	pic 26		1	2	mono	-1.89753
subj 12	late	4	arelated	afull	pic 29		1	10	mono	-1.90476
subj 12	late	2	arelated	full	pic 30		1	9	mono	-1.93424
subj 12	control	4	arelated	afull	pic 1		1	10	di	-1.9084
subj 12	control	2	arelated	full	pic 2		1	4	di	-1.86916
subj 12	early	1	related	full	pic 5		1	12	di	-2.1097
subj 12	late	1	related	full	pic 26		1	10	mono	-2.09205
subj 12	late	2	arelated	full	pic 11		1	10	di	-1.93424
subj 12	late	3	related	afull	pic 7		1	12	di	-2.09644
subj 12	late	2	arelated	full	pic 2		1	7	di	-1.94553
subj 12	control	1	related	full	pic 21		1	12	mono	-2.23214
subj 12	control	4	arelated	afull	pic 11		1	11	di	-1.91939
subj 12	late	3	related	afull	pic 19		1	12	di	-2.09644
subj 12	early	2	arelated	full	pic 30		1	2	mono	-2
subj 12	late	2	arelated	full	pic 26		1	7	mono	-1.94932
subj 12	control	2	arelated	full	pic 14		1	4	di	-1.90114
subj 12	control	2	arelated	full	pic 19		1	10	di	-1.90114
subj 12	late	4	arelated	afull	pic 15		1	11	di	-1.93798
subj 12	late	4	arelated	afull	pic 16		1	12	di	-1.95312
subj 12	late	3	related	afull	pic 18		1	11	di	-2.12314
subj 12	control	4	arelated	afull	pic 30		1	12	mono	-1.93424
subj 12	control	4	arelated	afull	pic 6		1	5	di	-1.93798
subj 12	control	4	arelated	afull	pic 14		1	9	di	-1.93798
subj 12	late	1	related	full	pic 12		1	11	di	-2.14592
subj 12	late	4	arelated	afull	pic 23		1	3	mono	-1.97239
subj 12	control	3	related	afull	pic 23		1	4	mono	-2.14592
subj 12	control	2	arelated	full	pic 21		1	8	mono	-1.92678
subj 12	late	2	arelated	full	pic 22		1	12	mono	-1.9802
subj 12	control	3	related	afull	pic 18		1	8	di	-2.14592
subj 12	control	3	related	afull	pic 27		1	12	mono	-2.15517
subj 12	control	3	related	afull	pic 15		1	12	di	-2.15517
subj 12	late	4	arelated	afull	pic 21		1	6	mono	-1.99601
subj 12	late	2	arelated	full	pic 14		1	7	di	-1.98807
subj 12	late	4	arelated	afull	pic 12		1	4	di	-2.01207
subj 12	late	4	arelated	afull	pic 27		1	11	mono	-2.01207
subj 12	late	2	arelated	full	pic 27		1	6	mono	-2.00401
subj 12	late	2	arelated	full	pic 18		1	4	di	-2.01207
subj 12	control	3	related	afull	pic 26		1	11	mono	-2.18341
subj 12	late	3	related	afull	pic 21		1	9	mono	-2.20751
subj 12	late	1	related	full	pic 25		1	12	mono	-2.17391
subj 12	late	4	arelated	afull	pic 4		1	12	di	-2.0284
subj 12	late	2	arelated	full	pic 23		1	10	mono	-2.04082
subj 12	control	4	arelated	afull	pic 16		1	7	di	-1.97628
subj 12	early	4	arelated	afull	pic 26		1	5	mono	-2.1978
subj 12	early	2	arelated	full	pic 13		1	11	di	-2.06186
subj 12	early	2	arelated	full	pic 27		1	10	mono	-2.09205
subj 12	early	3	related	afull	pic 27		1	7	mono	-2.40964
subj 12	late	4	arelated	afull	pic 20		1	7	di	-2.05761
subj 12	control	4	arelated	afull	pic 26		1	9	mono	-2.00803
subj 12	early	4	arelated	afull	pic 20		1	12	di	-2.34192
subj 12	late	4	arelated	afull	pic 18		1	9	di	-2.09644
subj 12	control	3	related	afull	pic 28		1	10	mono	-2.23214
subj 12	late	2	arelated	full	pic 21		1	11	mono	-2.21239
subj 12	control	2	arelated	full	pic 26		1	4	mono	-2.03252
subj 12	control	2	arelated	full	pic 29		1	11	mono	-2.03666
subj 12	late	4	arelated	afull	pic 17		1	10	di	-2.11864
subj 12	early	1	related	full	pic 30		1	10	mono	-2.39808
subj 12	early	2	arelated	full	pic 26		1	12	mono	-2.20751
subj 12	control	4	arelated	afull	pic 23		1	11	mono	-2.15054
subj 12	control	4	arelated	afull	pic 12		1	12	di	-2.18818
subj 12	control	3	related	afull	pic 29		1	9	mono	-2.32558
subj 12	control	2	arelated	full	pic 18		1	12	di	-2.21729
subj 12	control	2	arelated	full	pic 5		1	11	di	-2.22717
subj 12	late	3	related	afull	pic 4		0	1	di
subj 13	early	1	related	full	pic 7	0	1	8	di
subj 13	early	2	arelated	full	pic 9	0	0	2	di
subj 13	early	2	arelated	full	pic 7	0	0	4	di
subj 13	early	4	arelated	afull	pic 17	0	1	11	di
subj 13	control	2	arelated	full	pic 7	0	1	7	di
subj 13	control	3	related	afull	pic 11	0	0	1	di
subj 13	control	4	arelated	afull	pic 7	0	0	2	di
subj 13	control	1	related	full	pic 7	0	1	12	di
subj 13	control	3	related	afull	pic 30	0	0	6	mono
subj 13	early	2	arelated	full	pic 4	0	1	8	di
subj 13	control	3	related	afull	pic 9	0	1	3	di
subj 13	control	4	arelated	afull	pic 20	0	1	1	di
subj 13	late	4	arelated	afull	pic 9	0	1	4	di
subj 13	early	3	related	afull	pic 7	0	1	1	di
subj 13	late	3	related	afull	pic 7	0	0	10	di
subj 13	late	4	arelated	afull	pic 18	0	1	8	di
subj 13	late	1	related	full	pic 7	0	1	3	di
subj 13	late	4	arelated	afull	pic 2	0	1	12	di
subj 13	late	2	arelated	full	pic 9	0	1	9	di
subj 13	early	3	related	afull	pic 19	0	1	1	di
subj 13	early	2	arelated	full	pic 18	0	1	5	di
subj 13	early	2	arelated	full	pic 22	0	1	1	mono
subj 13	early	3	related	afull	pic 9	0	1	12	di
subj 13	control	3	related	afull	pic 7	0	1	5	di
subj 13	control	1	related	full	pic 29	0	0	1	mono
subj 13	early	4	arelated	afull	pic 14	0	0	3	di
subj 13	early	3	related	afull	pic 15	0	0	5	di
subj 13	early	4	arelated	afull	pic 2		1	3	di	-0.908265
subj 13	control	1	related	full	pic 6		1	11	di	-0.956023
subj 13	control	4	arelated	afull	pic 14		1	8	di	-0.840336
subj 13	early	4	arelated	afull	pic 13		1	4	di	-0.93633
subj 13	early	3	related	afull	pic 17		1	3	di	-0.919118
subj 13	early	3	related	afull	pic 14		1	6	di	-0.931099
subj 13	late	2	arelated	full	pic 18		1	1	di	-0.913242
subj 13	late	2	arelated	full	pic 7		1	11	di	-0.914077
subj 13	early	1	related	full	pic 13		1	1	di	-0.937207
subj 13	early	1	related	full	pic 14		1	11	di	-0.957854
subj 13	early	2	arelated	full	pic 20		1	3	di	-0.906618
subj 13	control	1	related	full	pic 10		1	7	di	-1.03413
subj 13	late	4	arelated	afull	pic 10		1	3	di	-0.896057
subj 13	late	3	related	afull	pic 9		1	8	di	-1.001
subj 13	late	1	related	full	pic 13		1	10	di	-0.992063
subj 13	control	4	arelated	afull	pic 11		1	9	di	-0.929368
subj 13	control	3	related	afull	pic 18		1	6	di	-1.01937
subj 13	early	1	related	full	pic 9		1	5	di	-1.04167
subj 13	early	2	arelated	full	pic 14		1	10	di	-0.95057
subj 13	early	2	arelated	full	pic 11		1	11	di	-0.963391
subj 13	late	1	related	full	pic 20		1	2	di	-1.03093
subj 13	late	3	related	afull	pic 10		1	6	di	-1.04058
subj 13	control	2	arelated	full	pic 5		1	9	di	-0.93633
subj 13	control	1	related	full	pic 11		1	8	di	-1.0929
subj 13	control	3	related	afull	pic 20		1	4	di	-1.05374
subj 13	control	1	related	full	pic 9		1	10	di	-1.09409
subj 13	control	4	arelated	afull	pic 4		1	5	di	-0.96432
subj 13	late	2	arelated	full	pic 16		1	3	di	-0.986193
subj 13	early	1	related	full	pic 10		1	4	di	-1.09051
subj 13	late	3	related	afull	pic 14		1	2	di	-1.06045
subj 13	control	2	arelated	full	pic 13		1	2	di	-0.954198
subj 13	early	3	related	afull	pic 16		1	4	di	-1.16822
subj 13	control	1	related	full	pic 18		1	11	di	-1.14943
subj 13	late	2	arelated	full	pic 13		1	6	di	-1.00705
subj 13	control	2	arelated	full	pic 8		1	8	di	-0.962464
subj 13	late	4	arelated	afull	pic 12		1	1	di	-1.001
subj 13	control	1	related	full	pic 13		1	5	di	-1.15741
subj 13	control	2	arelated	full	pic 17		1	9	di	-0.968992
subj 13	early	1	related	full	pic 26		1	11	mono	-1.15607
subj 13	late	2	arelated	full	pic 6		1	1	di	-1.0142
subj 13	early	1	related	full	pic 20		1	6	di	-1.17371
subj 13	late	4	arelated	afull	pic 11		1	2	di	-1.01937
subj 13	late	4	arelated	afull	pic 22		1	3	mono	-1.02354
subj 13	late	2	arelated	full	pic 17		1	2	di	-1.01937
subj 13	late	3	related	afull	pic 24		1	4	mono	-1.12994
subj 13	early	1	related	full	pic 17		1	10	di	-1.18203
subj 13	early	4	arelated	afull	pic 18		1	12	di	-1.09529
subj 13	late	2	arelated	full	pic 5		1	2	di	-1.02564
subj 13	control	2	arelated	full	pic 15		1	11	di	-0.996016
subj 13	early	1	related	full	pic 25		1	1	mono	-1.19904
subj 13	control	2	arelated	full	pic 2		1	1	di	-1.001
subj 13	control	3	related	afull	pic 17		1	8	di	-1.16959
subj 13	control	4	arelated	afull	pic 10		1	12	di	-1.01112
subj 13	late	2	arelated	full	pic 12		1	8	di	-1.04275
subj 13	early	1	related	full	pic 24		1	2	mono	-1.21359
subj 13	early	3	related	afull	pic 6		1	2	di	-1.25
subj 13	early	1	related	full	pic 11		1	3	di	-1.21507
subj 13	early	2	arelated	full	pic 17		1	6	di	-1.08696
subj 13	early	1	related	full	pic 5		1	10	di	-1.21803
subj 13	late	4	arelated	afull	pic 7		1	6	di	-1.04167
subj 13	late	1	related	full	pic 6		1	4	di	-1.17509
subj 13	early	1	related	full	pic 15		1	12	di	-1.22549
subj 13	early	3	related	afull	pic 18		1	2	di	-1.25156
subj 13	control	2	arelated	full	pic 11		1	4	di	-1.02354
subj 13	late	4	arelated	afull	pic 24		1	1	mono	-1.05597
subj 13	late	2	arelated	full	pic 29		1	2	mono	-1.06838
subj 13	early	4	arelated	afull	pic 9		1	7	di	-1.10988
subj 13	early	2	arelated	full	pic 13		1	9	di	-1.12233
subj 13	late	3	related	afull	pic 4		1	11	di	-1.19048
subj 13	early	4	arelated	afull	pic 5		1	11	di	-1.11235
subj 13	late	3	related	afull	pic 25		1	3	mono	-1.1919
subj 13	late	2	arelated	full	pic 10		1	10	di	-1.07296
subj 13	early	3	related	afull	pic 25		1	8	mono	-1.27065
subj 13	control	4	arelated	afull	pic 9		1	11	di	-1.05597
subj 13	early	3	related	afull	pic 10		1	9	di	-1.27877
subj 13	control	1	related	full	pic 17		1	1	di	-1.23762
subj 13	control	3	related	afull	pic 10		1	2	di	-1.20048
subj 13	late	1	related	full	pic 5		1	5	di	-1.21065
subj 13	early	1	related	full	pic 23		1	3	mono	-1.27226
subj 13	control	2	arelated	full	pic 20		1	8	di	-1.05042
subj 13	control	1	related	full	pic 2		1	4	di	-1.26103
subj 13	late	3	related	afull	pic 15		1	1	di	-1.21359
subj 13	late	3	related	afull	pic 17		1	12	di	-1.21803
subj 13	early	4	arelated	afull	pic 10		1	8	di	-1.14943
subj 13	early	4	arelated	afull	pic 7		1	9	di	-1.1534
subj 13	control	2	arelated	full	pic 25		1	2	mono	-1.06045
subj 13	early	3	related	afull	pic 30		1	2	mono	-1.31406
subj 13	early	3	related	afull	pic 13		1	8	di	-1.31752
subj 13	early	3	related	afull	pic 22		1	9	mono	-1.31752
subj 13	control	3	related	afull	pic 2		1	9	di	-1.22699
subj 13	late	1	related	full	pic 9		2	1	di
subj 13	late	4	arelated	afull	pic 17		1	7	di	-1.11111
subj 13	late	3	related	afull	pic 6		1	9	di	-1.2285
subj 13	control	2	arelated	full	pic 18		1	10	di	-1.07411
subj 13	early	3	related	afull	pic 5		1	3	di	-1.321
subj 13	late	4	arelated	afull	pic 6		1	8	di	-1.11732
subj 13	early	2	arelated	full	pic 15		1	7	di	-1.19332
subj 13	early	2	arelated	full	pic 6		1	5	di	-1.19474
subj 13	early	1	related	full	pic 30		1	7	mono	-1.30548
subj 13	early	4	arelated	afull	pic 16		1	1	di	-1.17925
subj 13	control	3	related	afull	pic 6		1	6	di	-1.25156
subj 13	early	2	arelated	full	pic 12		1	12	di	-1.1976
subj 13	early	3	related	afull	pic 2		1	6	di	-1.3369
subj 13	control	2	arelated	full	pic 14		1	1	di	-1.0846
subj 13	control	4	arelated	afull	pic 6		1	3	di	-1.10742
subj 13	late	3	related	afull	pic 26		1	2	mono	-1.26263
subj 13	control	1	related	full	pic 15		1	3	di	-1.29702
subj 13	control	3	related	afull	pic 8		1	4	di	-1.26103
subj 13	control	3	related	afull	pic 4		1	7	di	-1.26743
subj 13	early	1	related	full	pic 22		1	4	mono	-1.3369
subj 13	control	2	arelated	full	pic 22		1	5	mono	-1.10132
subj 13	control	1	related	full	pic 24		1	6	mono	-1.31579
subj 13	control	2	arelated	full	pic 12		1	3	di	-1.10865
subj 13	early	1	related	full	pic 3		1	12	di	-1.34228
subj 13	early	4	arelated	afull	pic 4		1	1	di	-1.20627
subj 13	late	3	related	afull	pic 3		1	1	di	-1.27877
subj 13	late	3	related	afull	pic 2		1	2	di	-1.287
subj 13	early	2	arelated	full	pic 10		1	1	di	-1.23001
subj 13	late	3	related	afull	pic 12		1	4	di	-1.29032
subj 13	control	4	arelated	afull	pic 13		1	7	di	-1.12867
subj 13	control	1	related	full	pic 22		1	7	mono	-1.33156
subj 13	control	2	arelated	full	pic 9		1	6	di	-1.12613
subj 13	late	1	related	full	pic 11		1	12	di	-1.3089
subj 13	late	3	related	afull	pic 22		1	6	mono	-1.2987
subj 13	control	4	arelated	afull	pic 17		1	4	di	-1.13636
subj 13	late	4	arelated	afull	pic 20		1	5	di	-1.19048
subj 13	early	4	arelated	afull	pic 30		1	5	mono	-1.23305
subj 13	control	3	related	afull	pic 22		1	2	mono	-1.30208
subj 13	early	2	arelated	full	pic 25		1	9	mono	-1.23916
subj 13	early	3	related	afull	pic 24		1	7	mono	-1.37174
subj 13	early	4	arelated	afull	pic 11		1	6	di	-1.24224
subj 13	early	3	related	afull	pic 1		1	8	di	-1.37363
subj 13	control	1	related	full	pic 20		1	9	di	-1.34228
subj 13	early	3	related	afull	pic 11		1	10	di	-1.37363
subj 13	early	3	related	afull	pic 21		1	12	mono	-1.37741
subj 13	early	1	related	full	pic 12		1	2	di	-1.3624
subj 13	early	2	arelated	full	pic 3		1	7	di	-1.24533
subj 13	control	2	arelated	full	pic 24		1	3	mono	-1.15607
subj 13	late	3	related	afull	pic 27		1	1	mono	-1.30378
subj 13	control	3	related	afull	pic 23		1	1	mono	-1.3245
subj 13	early	1	related	full	pic 8		1	6	di	-1.36612
subj 13	early	1	related	full	pic 2		1	11	di	-1.36612
subj 13	early	1	related	full	pic 16		1	9	di	-1.36799
subj 13	early	1	related	full	pic 6		1	7	di	-1.36986
subj 13	early	2	arelated	full	pic 2		1	10	di	-1.25
subj 13	early	4	arelated	afull	pic 15		1	2	di	-1.25471
subj 13	control	3	related	afull	pic 13		1	12	di	-1.33869
subj 13	early	1	related	full	pic 1		1	1	di	-1.37552
subj 13	early	1	related	full	pic 28		1	9	mono	-1.37552
subj 13	late	1	related	full	pic 21		1	1	mono	-1.3459
subj 13	early	3	related	afull	pic 28		1	4	mono	-1.39665
subj 13	late	1	related	full	pic 25		1	10	mono	-1.34953
subj 13	control	3	related	afull	pic 14		1	9	di	-1.3459
subj 13	early	2	arelated	full	pic 24		1	12	mono	-1.26263
subj 13	control	4	arelated	afull	pic 19		1	2	di	-1.17786
subj 13	late	1	related	full	pic 27		1	8	mono	-1.35501
subj 13	early	2	arelated	full	pic 30		1	12	mono	-1.26743
subj 13	late	4	arelated	afull	pic 15		1	9	di	-1.23153
subj 13	late	1	related	full	pic 3		1	8	di	-1.36612
subj 13	control	4	arelated	afull	pic 8		1	1	di	-1.18203
subj 13	late	4	arelated	afull	pic 4		1	10	di	-1.23609
subj 13	early	1	related	full	pic 18		1	7	di	-1.38696
subj 13	late	2	arelated	full	pic 3		1	4	di	-1.19332
subj 13	control	1	related	full	pic 3		1	3	di	-1.38313
subj 13	late	1	related	full	pic 8		1	2	di	-1.38313
subj 13	late	1	related	full	pic 15		1	8	di	-1.38696
subj 13	control	4	arelated	afull	pic 29		1	4	mono	-1.18203
subj 13	late	3	related	afull	pic 13		1	3	di	-1.32979
subj 13	late	3	related	afull	pic 18		1	9	di	-1.33511
subj 13	control	4	arelated	afull	pic 30		1	10	mono	-1.19048
subj 13	early	4	arelated	afull	pic 29		1	11	mono	-1.27877
subj 13	control	2	arelated	full	pic 4		1	12	di	-1.19904
subj 13	late	2	arelated	full	pic 4		1	3	di	-1.20919
subj 13	control	1	related	full	pic 21		1	10	mono	-1.40056
subj 13	control	3	related	afull	pic 3		1	10	di	-1.36426
subj 13	late	1	related	full	pic 29		1	5	mono	-1.40647
subj 13	control	1	related	full	pic 16		1	2	di	-1.40449
subj 13	control	3	related	afull	pic 5		1	8	di	-1.36612
subj 13	early	2	arelated	full	pic 28		1	8	mono	-1.31062
subj 13	late	1	related	full	pic 28		1	6	mono	-1.42045
subj 13	late	2	arelated	full	pic 15		1	4	di	-1.23609
subj 13	late	1	related	full	pic 14		1	7	di	-1.42045
subj 13	late	1	related	full	pic 30		1	4	mono	-1.4245
subj 13	late	4	arelated	afull	pic 8		1	5	di	-1.27065
subj 13	late	1	related	full	pic 22		1	11	mono	-1.43472
subj 13	early	4	arelated	afull	pic 6		1	12	di	-1.30208
subj 13	control	4	arelated	afull	pic 25		1	7	mono	-1.21359
subj 13	control	2	arelated	full	pic 21		1	6	mono	-1.21065
subj 13	control	4	arelated	afull	pic 18		1	3	di	-1.21655
subj 13	late	3	related	afull	pic 16		1	11	di	-1.36426
subj 13	late	1	related	full	pic 18		1	4	di	-1.43885
subj 13	control	1	related	full	pic 28		1	2	mono	-1.42248
subj 13	late	1	related	full	pic 16		1	6	di	-1.43885
subj 13	late	3	related	afull	pic 28		1	11	mono	-1.36986
subj 13	late	4	arelated	afull	pic 19		1	6	di	-1.28205
subj 13	early	4	arelated	afull	pic 25		1	4	mono	-1.30719
subj 13	early	2	arelated	full	pic 5		1	6	di	-1.321
subj 13	control	3	related	afull	pic 21		1	3	mono	-1.39276
subj 13	late	1	related	full	pic 12		1	9	di	-1.44092
subj 13	early	4	arelated	afull	pic 3		1	2	di	-1.31062
subj 13	control	3	related	afull	pic 29		1	8	mono	-1.40252
subj 13	early	3	related	afull	pic 3		1	5	di	-1.44509
subj 13	control	4	arelated	afull	pic 2		1	8	di	-1.23153
subj 13	late	2	arelated	full	pic 25		1	6	mono	-1.25786
subj 13	early	4	arelated	afull	pic 19		1	9	di	-1.32979
subj 13	control	1	related	full	pic 5		1	1	di	-1.46413
subj 13	early	2	arelated	full	pic 21		1	2	mono	-1.33333
subj 13	control	3	related	afull	pic 28		1	7	mono	-1.41643
subj 13	control	4	arelated	afull	pic 3		1	6	di	-1.24069
subj 13	control	2	arelated	full	pic 26		1	1	mono	-1.23916
subj 13	late	2	arelated	full	pic 2		1	5	di	-1.26743
subj 13	early	4	arelated	afull	pic 24		1	5	mono	-1.34409
subj 13	late	4	arelated	afull	pic 13		1	11	di	-1.30378
subj 13	early	4	arelated	afull	pic 22		1	8	mono	-1.34409
subj 13	early	3	related	afull	pic 20		1	11	di	-1.46199
subj 13	control	1	related	full	pic 25		1	5	mono	-1.47059
subj 13	control	2	arelated	full	pic 10		1	5	di	-1.24069
subj 13	control	3	related	afull	pic 25		1	12	mono	-1.42857
subj 13	control	1	related	full	pic 26		1	4	mono	-1.47275
subj 13	control	2	arelated	full	pic 30		1	3	mono	-1.24533
subj 13	early	1	related	full	pic 19		1	8	di	-1.46199
subj 13	late	4	arelated	afull	pic 25		1	11	mono	-1.3089
subj 13	control	4	arelated	afull	pic 24		1	10	mono	-1.25313
subj 13	control	1	related	full	pic 19		1	12	di	-1.48368
subj 13	early	1	related	full	pic 21		1	5	mono	-1.46843
subj 13	early	1	related	full	pic 29		1	10	mono	-1.47275
subj 13	control	1	related	full	pic 30		1	11	mono	-1.4881
subj 13	control	3	related	afull	pic 15		1	10	di	-1.44509
subj 13	control	1	related	full	pic 14		1	4	di	-1.49254
subj 13	control	1	related	full	pic 12		1	6	di	-1.49701
subj 13	control	4	arelated	afull	pic 5		1	4	di	-1.26422
subj 13	early	4	arelated	afull	pic 21		1	7	mono	-1.3624
subj 13	control	1	related	full	pic 1		1	5	di	-1.5083
subj 13	early	2	arelated	full	pic 29		1	6	mono	-1.34953
subj 13	early	4	arelated	afull	pic 27		1	2	mono	-1.36612
subj 13	early	3	related	afull	pic 8		1	11	di	-1.49925
subj 13	late	2	arelated	full	pic 24		1	8	mono	-1.30378
subj 13	late	4	arelated	afull	pic 1		1	11	di	-1.3459
subj 13	control	2	arelated	full	pic 3		1	11	di	-1.29199
subj 13	early	4	arelated	afull	pic 20		1	10	di	-1.38313
subj 13	early	3	related	afull	pic 12		1	7	di	-1.5083
subj 13	control	3	related	afull	pic 12		1	11	di	-1.4771
subj 13	late	1	related	full	pic 19		1	3	di	-1.51057
subj 13	late	2	arelated	full	pic 21		1	9	mono	-1.31752
subj 13	control	3	related	afull	pic 19		1	5	di	-1.49031
subj 13	control	3	related	afull	pic 24		1	11	mono	-1.49031
subj 13	control	1	related	full	pic 23		1	8	mono	-1.53846
subj 13	early	4	arelated	afull	pic 28		1	1	mono	-1.3986
subj 13	late	2	arelated	full	pic 22		1	10	mono	-1.3245
subj 13	early	2	arelated	full	pic 8		1	3	di	-1.39276
subj 13	late	1	related	full	pic 1		1	10	di	-1.52905
subj 13	late	4	arelated	afull	pic 5		1	7	di	-1.37552
subj 13	late	3	related	afull	pic 8		1	7	di	-1.46628
subj 13	control	2	arelated	full	pic 23		1	4	mono	-1.31752
subj 13	late	2	arelated	full	pic 14		1	5	di	-1.34048
subj 13	late	3	related	afull	pic 1		1	3	di	-1.47275
subj 13	late	3	related	afull	pic 30		1	9	mono	-1.47493
subj 13	late	1	related	full	pic 2		1	7	di	-1.54083
subj 13	late	3	related	afull	pic 21		1	8	mono	-1.4771
subj 13	late	1	related	full	pic 17		1	5	di	-1.5528
subj 13	late	2	arelated	full	pic 30		1	8	mono	-1.35318
subj 13	early	4	arelated	afull	pic 8		1	10	di	-1.41044
subj 13	early	3	related	afull	pic 23		1	10	mono	-1.5456
subj 13	late	3	related	afull	pic 29		1	12	mono	-1.4881
subj 13	control	3	related	afull	pic 16		1	7	di	-1.51976
subj 13	early	2	arelated	full	pic 19		1	4	di	-1.42248
subj 13	late	3	related	afull	pic 23		1	5	mono	-1.49254
subj 13	control	1	related	full	pic 4		1	2	di	-1.55763
subj 13	late	4	arelated	afull	pic 30		1	1	mono	-1.40845
subj 13	late	4	arelated	afull	pic 3		1	9	di	-1.41044
subj 13	control	2	arelated	full	pic 29		1	9	mono	-1.34228
subj 13	control	2	arelated	full	pic 6		1	10	di	-1.34228
subj 13	control	4	arelated	afull	pic 12		1	10	di	-1.34048
subj 13	early	3	related	afull	pic 26		1	6	mono	-1.57729
subj 13	control	4	arelated	afull	pic 26		1	8	mono	-1.3459
subj 13	control	4	arelated	afull	pic 15		1	6	di	-1.35318
subj 13	late	1	related	full	pic 23		1	12	mono	-1.5873
subj 13	control	4	arelated	afull	pic 22		1	12	mono	-1.3624
subj 13	control	3	related	afull	pic 1		1	12	di	-1.56495
subj 13	early	2	arelated	full	pic 1		1	9	di	-1.45138
subj 13	early	2	arelated	full	pic 23		1	11	mono	-1.45773
subj 13	early	3	related	afull	pic 27		1	5	mono	-1.60256
subj 13	late	3	related	afull	pic 11		1	5	di	-1.5361
subj 13	early	4	arelated	afull	pic 26		1	3	mono	-1.44928
subj 13	early	1	related	full	pic 4		1	9	di	-1.60514
subj 13	control	4	arelated	afull	pic 27		1	6	mono	-1.38122
subj 13	late	2	arelated	full	pic 26		1	5	mono	-1.41643
subj 13	control	2	arelated	full	pic 28		1	12	mono	-1.38313
subj 13	late	1	related	full	pic 26		1	7	mono	-1.61812
subj 13	early	3	related	afull	pic 29		1	3	mono	-1.62075
subj 13	late	2	arelated	full	pic 20		1	12	di	-1.43062
subj 13	early	2	arelated	full	pic 26		1	10	mono	-1.48588
subj 13	late	4	arelated	afull	pic 29		1	7	mono	-1.47059
subj 13	control	1	related	full	pic 8		1	9	di	-1.64745
subj 13	late	3	related	afull	pic 5		1	12	di	-1.5674
subj 13	control	2	arelated	full	pic 19		1	7	di	-1.3947
subj 13	late	4	arelated	afull	pic 14		1	12	di	-1.47493
subj 13	late	4	arelated	afull	pic 23		1	2	mono	-1.48588
subj 13	early	4	arelated	afull	pic 12		1	5	di	-1.48588
subj 13	late	4	arelated	afull	pic 16		1	10	di	-1.48588
subj 13	control	2	arelated	full	pic 1		1	2	di	-1.40449
subj 13	late	3	related	afull	pic 20		1	7	di	-1.5873
subj 13	control	3	related	afull	pic 26		1	9	mono	-1.62075
subj 13	control	1	related	full	pic 27		1	3	mono	-1.66667
subj 13	late	2	arelated	full	pic 27		1	4	mono	-1.47929
subj 13	early	2	arelated	full	pic 16		1	8	di	-1.52905
subj 13	early	3	related	afull	pic 4		1	4	di	-1.66667
subj 13	early	4	arelated	afull	pic 1		1	4	di	-1.52672
subj 13	control	2	arelated	full	pic 27		1	11	mono	-1.43678
subj 13	late	2	arelated	full	pic 28		1	3	mono	-1.51515
subj 13	control	2	arelated	full	pic 16		1	12	di	-1.44718
subj 13	late	4	arelated	afull	pic 27		1	9	mono	-1.5456
subj 13	late	2	arelated	full	pic 23		1	7	mono	-1.52207
subj 13	control	4	arelated	afull	pic 28		1	5	mono	-1.48368
subj 13	late	4	arelated	afull	pic 21		1	4	mono	-1.5528
subj 13	late	3	related	afull	pic 19		1	10	di	-1.65289
subj 13	late	1	related	full	pic 4		1	6	di	-1.72414
subj 13	control	4	arelated	afull	pic 16		1	5	di	-1.49477
subj 13	control	4	arelated	afull	pic 21		1	11	mono	-1.49477
subj 13	late	2	arelated	full	pic 8		1	12	di	-1.56006
subj 13	control	4	arelated	afull	pic 23		1	9	mono	-1.51745
subj 13	late	4	arelated	afull	pic 26		1	12	mono	-1.59236
subj 13	early	4	arelated	afull	pic 23		1	6	mono	-1.63666
subj 13	early	1	related	full	pic 27		1	12	mono	-1.81488
subj 13	control	3	related	afull	pic 27		1	10	mono	-1.74825
subj 13	early	2	arelated	full	pic 27		1	7	mono	-1.65837
subj 13	control	4	arelated	afull	pic 1		1	7	di	-1.58479
subj 13	late	2	arelated	full	pic 1		1	6	di	-1.65563
subj 13	late	2	arelated	full	pic 19		1	11	di	-1.65563
subj 13	late	4	arelated	afull	pic 28		1	10	mono	-1.72414
subj 13	late	1	related	full	pic 10		0	11	di
subj 13	late	1	related	full	pic 24		0	9	mono
subj 13	late	2	arelated	full	pic 11		0	7	di
subj 14	control	1	related	full	pic 22	0	1	6	mono
subj 14	control	1	related	full	pic 23	0	0	5	mono
subj 14	control	4	arelated	afull	pic 30	0	0	7	mono
subj 14	control	4	arelated	afull	pic 28	0	0	3	mono
subj 14	late	2	arelated	full	pic 15		1	2	di	-1.00604
subj 14	early	1	related	full	pic 13		1	12	di	-1.22249
subj 14	control	2	arelated	full	pic 13		1	11	di	-1.04275
subj 14	control	1	related	full	pic 13		1	3	di	-1.27877
subj 14	late	4	arelated	afull	pic 13		1	10	di	-1.15207
subj 14	early	3	related	afull	pic 17		1	1	di	-1.34953
subj 14	late	2	arelated	full	pic 13		1	4	di	-1.14548
subj 14	control	1	related	full	pic 26		1	2	mono	-1.35501
subj 14	control	4	arelated	afull	pic 17		1	2	di	-1.15741
subj 14	early	2	arelated	full	pic 8		1	1	di	-1.2837
subj 14	control	1	related	full	pic 30		1	10	mono	-1.39665
subj 14	late	4	arelated	afull	pic 10		1	1	di	-1.24533
subj 14	early	1	related	full	pic 22		2	2	mono
subj 14	early	2	arelated	full	pic 10		1	12	di	-1.3089
subj 14	early	2	arelated	full	pic 13		1	8	di	-1.31752
subj 14	control	3	related	afull	pic 21		1	1	mono	-1.40845
subj 14	early	1	related	full	pic 16		1	8	di	-1.44718
subj 14	early	4	arelated	afull	pic 7		1	8	di	-1.33333
subj 14	late	1	related	full	pic 17		1	3	di	-1.47493
subj 14	early	1	related	full	pic 8		1	4	di	-1.47275
subj 14	early	2	arelated	full	pic 18		1	3	di	-1.37741
subj 14	control	1	related	full	pic 15		1	1	di	-1.54083
subj 14	control	1	related	full	pic 7		1	9	di	-1.55039
subj 14	late	1	related	full	pic 10		1	10	di	-1.56006
subj 14	early	4	arelated	afull	pic 10		1	5	di	-1.4245
subj 14	control	3	related	afull	pic 8		1	2	di	-1.53846
subj 14	control	2	arelated	full	pic 12		1	1	di	-1.34048
subj 14	control	2	arelated	full	pic 17		1	8	di	-1.34048
subj 14	late	2	arelated	full	pic 7		1	10	di	-1.37552
subj 14	early	1	related	full	pic 10		1	2	di	-1.57233
subj 14	early	1	related	full	pic 11		1	1	di	-1.57729
subj 14	early	2	arelated	full	pic 17		1	4	di	-1.44092
subj 14	control	1	related	full	pic 3		1	1	di	-1.57729
subj 14	early	1	related	full	pic 29		1	7	mono	-1.58228
subj 14	control	2	arelated	full	pic 10		1	3	di	-1.35501
subj 14	late	3	related	afull	pic 13		1	1	di	-1.51976
subj 14	late	4	arelated	afull	pic 11		1	11	di	-1.42248
subj 14	late	1	related	full	pic 8		1	11	di	-1.5949
subj 14	late	2	arelated	full	pic 10		1	7	di	-1.40449
subj 14	early	3	related	afull	pic 13		1	5	di	-1.5949
subj 14	late	4	arelated	afull	pic 22		1	1	mono	-1.43266
subj 14	control	3	related	afull	pic 17		1	5	di	-1.57233
subj 14	control	2	arelated	full	pic 23		1	2	mono	-1.37174
subj 14	early	3	related	afull	pic 6		1	11	di	-1.61031
subj 14	control	3	related	afull	pic 9		1	1	di	-1.57978
subj 14	early	1	related	full	pic 26		1	10	mono	-1.60772
subj 14	early	3	related	afull	pic 10		1	8	di	-1.61812
subj 14	early	3	related	afull	pic 15		1	3	di	-1.62338
subj 14	late	4	arelated	afull	pic 8		1	3	di	-1.46199
subj 14	late	3	related	afull	pic 11		1	3	di	-1.56495
subj 14	control	4	arelated	afull	pic 16		1	3	di	-1.38889
subj 14	early	1	related	full	pic 20		1	4	di	-1.62602
subj 14	early	3	related	afull	pic 7		1	12	di	-1.63666
subj 14	late	4	arelated	afull	pic 26		1	9	mono	-1.47493
subj 14	early	1	related	full	pic 7		1	5	di	-1.63666
subj 14	early	3	related	afull	pic 3		1	3	di	-1.64474
subj 14	early	3	related	afull	pic 14		1	4	di	-1.64474
subj 14	control	1	related	full	pic 10		1	6	di	-1.66945
subj 14	late	1	related	full	pic 7		1	1	di	-1.65563
subj 14	control	1	related	full	pic 14		1	2	di	-1.67224
subj 14	control	1	related	full	pic 11		1	5	di	-1.67224
subj 14	late	4	arelated	afull	pic 7		1	4	di	-1.5015
subj 14	late	3	related	afull	pic 20		1	6	di	-1.6
subj 14	late	4	arelated	afull	pic 17		1	6	di	-1.51057
subj 14	early	3	related	afull	pic 11		1	7	di	-1.6835
subj 14	early	1	related	full	pic 21		1	3	mono	-1.67785
subj 14	control	3	related	afull	pic 26		1	8	mono	-1.65289
subj 14	early	2	arelated	full	pic 22		1	12	mono	-1.54799
subj 14	early	3	related	afull	pic 8		1	10	di	-1.68919
subj 14	control	1	related	full	pic 9		1	7	di	-1.69492
subj 14	early	4	arelated	afull	pic 15		1	11	di	-1.53139
subj 14	early	4	arelated	afull	pic 16		1	12	di	-1.53374
subj 14	late	1	related	full	pic 3		1	5	di	-1.69492
subj 14	early	2	arelated	full	pic 29		1	4	mono	-1.56006
subj 14	early	1	related	full	pic 19		1	5	di	-1.68919
subj 14	early	2	arelated	full	pic 4		1	5	di	-1.5674
subj 14	control	4	arelated	afull	pic 18		1	1	di	-1.4771
subj 14	control	4	arelated	afull	pic 21		1	10	mono	-1.4771
subj 14	early	4	arelated	afull	pic 24		1	3	mono	-1.56006
subj 14	early	4	arelated	afull	pic 26		1	1	mono	-1.56986
subj 14	early	3	related	afull	pic 16		1	2	di	-1.71821
subj 14	control	4	arelated	afull	pic 10		1	9	di	-1.48368
subj 14	early	2	arelated	full	pic 11		1	10	di	-1.58479
subj 14	early	4	arelated	afull	pic 14		1	1	di	-1.57978
subj 14	early	3	related	afull	pic 5		1	1	di	-1.7301
subj 14	early	4	arelated	afull	pic 25		1	2	mono	-1.57978
subj 14	control	2	arelated	full	pic 24		1	1	mono	-1.47059
subj 14	control	1	related	full	pic 1		1	3	di	-1.71233
subj 14	early	3	related	afull	pic 22		1	8	mono	-1.7301
subj 14	control	1	related	full	pic 5		1	12	di	-1.71527
subj 14	control	3	related	afull	pic 19		1	3	di	-1.6835
subj 14	early	1	related	full	pic 15		1	9	di	-1.7094
subj 14	late	4	arelated	afull	pic 9		1	2	di	-1.55521
subj 14	control	3	related	afull	pic 7		1	3	di	-1.68634
subj 14	control	4	arelated	afull	pic 19		1	11	di	-1.49254
subj 14	early	3	related	afull	pic 30		1	11	mono	-1.7452
subj 14	early	4	arelated	afull	pic 1		1	2	di	-1.59744
subj 14	late	2	arelated	full	pic 25		1	4	mono	-1.53846
subj 14	early	4	arelated	afull	pic 22		1	5	mono	-1.6
subj 14	late	1	related	full	pic 22		1	10	mono	-1.7331
subj 14	early	3	related	afull	pic 9		1	9	di	-1.75131
subj 14	control	2	arelated	full	pic 7		1	6	di	-1.49254
subj 14	late	2	arelated	full	pic 19		1	10	di	-1.54799
subj 14	control	3	related	afull	pic 25		1	9	mono	-1.70068
subj 14	early	1	related	full	pic 1		1	12	di	-1.74216
subj 14	control	1	related	full	pic 24		1	4	mono	-1.74216
subj 14	late	3	related	afull	pic 10		1	4	di	-1.67785
subj 14	early	3	related	afull	pic 24		1	6	mono	-1.78253
subj 14	early	1	related	full	pic 9		1	3	di	-1.75439
subj 14	control	4	arelated	afull	pic 5		1	2	di	-1.52439
subj 14	control	3	related	afull	pic 5		1	5	di	-1.7094
subj 14	early	1	related	full	pic 6		1	6	di	-1.76056
subj 14	late	4	arelated	afull	pic 25		1	10	mono	-1.59744
subj 14	early	1	related	full	pic 17		1	7	di	-1.76056
subj 14	early	2	arelated	full	pic 3		1	6	di	-1.61812
subj 14	early	3	related	afull	pic 4		1	2	di	-1.78891
subj 14	early	4	arelated	afull	pic 17		1	10	di	-1.63666
subj 14	early	1	related	full	pic 30		1	6	mono	-1.76367
subj 14	control	2	arelated	full	pic 8		1	5	di	-1.53374
subj 14	early	3	related	afull	pic 26		1	4	mono	-1.79211
subj 14	control	2	arelated	full	pic 5		1	8	di	-1.53846
subj 14	early	3	related	afull	pic 29		1	1	mono	-1.80505
subj 14	early	4	arelated	afull	pic 21		1	6	mono	-1.64745
subj 14	late	3	related	afull	pic 8		1	6	di	-1.7094
subj 14	control	3	related	afull	pic 1		1	9	di	-1.72712
subj 14	control	4	arelated	afull	pic 22		1	9	mono	-1.5456
subj 14	late	2	arelated	full	pic 4		1	1	di	-1.58228
subj 14	control	1	related	full	pic 29		1	12	mono	-1.76991
subj 14	control	1	related	full	pic 8		1	8	di	-1.78253
subj 14	control	2	arelated	full	pic 2		1	12	di	-1.55763
subj 14	control	4	arelated	afull	pic 29		1	2	mono	-1.55763
subj 14	early	2	arelated	full	pic 26		1	7	mono	-1.64204
subj 14	early	2	arelated	full	pic 5		1	4	di	-1.64745
subj 14	early	3	related	afull	pic 21		1	9	mono	-1.83486
subj 14	late	4	arelated	afull	pic 21		1	2	mono	-1.63666
subj 14	control	3	related	afull	pic 15		1	7	di	-1.76056
subj 14	late	3	related	afull	pic 16		1	10	di	-1.73611
subj 14	early	2	arelated	full	pic 16		1	5	di	-1.66667
subj 14	early	2	arelated	full	pic 24		1	9	mono	-1.67224
subj 14	early	2	arelated	full	pic 20		1	1	di	-1.67504
subj 14	early	4	arelated	afull	pic 13		1	2	di	-1.68634
subj 14	early	2	arelated	full	pic 25		1	8	mono	-1.68067
subj 14	control	2	arelated	full	pic 18		1	7	di	-1.5873
subj 14	control	1	related	full	pic 25		1	3	mono	-1.79533
subj 14	control	1	related	full	pic 20		1	8	di	-1.79533
subj 14	control	3	related	afull	pic 10		1	11	di	-1.76991
subj 14	control	2	arelated	full	pic 22		1	3	mono	-1.59236
subj 14	late	1	related	full	pic 11		1	9	di	-1.78253
subj 14	early	1	related	full	pic 5		1	7	di	-1.84162
subj 14	control	3	related	afull	pic 3		1	7	di	-1.78571
subj 14	early	1	related	full	pic 2		1	10	di	-1.84502
subj 14	control	2	arelated	full	pic 4		1	9	di	-1.59744
subj 14	early	3	related	afull	pic 28		1	2	mono	-1.86567
subj 14	early	3	related	afull	pic 1		1	5	di	-1.86567
subj 14	control	1	related	full	pic 2		1	2	di	-1.82149
subj 14	late	2	arelated	full	pic 3		1	2	di	-1.61812
subj 14	late	4	arelated	afull	pic 15		1	8	di	-1.66389
subj 14	control	2	arelated	full	pic 21		1	4	mono	-1.60256
subj 14	control	3	related	afull	pic 11		1	12	di	-1.79211
subj 14	early	1	related	full	pic 3		1	9	di	-1.85185
subj 14	late	3	related	afull	pic 25		1	1	mono	-1.7762
subj 14	early	2	arelated	full	pic 15		1	6	di	-1.71821
subj 14	control	4	arelated	afull	pic 24		1	7	mono	-1.5949
subj 14	late	1	related	full	pic 13		2	7	di
subj 14	early	1	related	full	pic 24		1	11	mono	-1.85874
subj 14	early	3	related	afull	pic 25		1	5	mono	-1.89036
subj 14	control	3	related	afull	pic 30		1	4	mono	-1.79856
subj 14	late	3	related	afull	pic 22		1	4	mono	-1.79533
subj 14	late	4	arelated	afull	pic 3		1	8	di	-1.68634
subj 14	late	4	arelated	afull	pic 14		1	9	di	-1.68634
subj 14	late	2	arelated	full	pic 28		1	1	mono	-1.64204
subj 14	early	4	arelated	afull	pic 6		1	9	di	-1.71821
subj 14	early	2	arelated	full	pic 12		1	9	di	-1.72712
subj 14	control	2	arelated	full	pic 30		1	1	mono	-1.62338
subj 14	control	2	arelated	full	pic 15		1	10	di	-1.62338
subj 14	control	1	related	full	pic 17		1	12	di	-1.84502
subj 14	control	4	arelated	afull	pic 20		1	12	di	-1.61551
subj 14	late	1	related	full	pic 6		1	2	di	-1.82149
subj 14	control	4	arelated	afull	pic 7		1	11	di	-1.61812
subj 14	early	3	related	afull	pic 18		1	11	di	-1.90476
subj 14	control	1	related	full	pic 21		1	7	mono	-1.8622
subj 14	early	1	related	full	pic 25		1	12	mono	-1.8797
subj 14	early	4	arelated	afull	pic 9		1	6	di	-1.7301
subj 14	late	3	related	afull	pic 15		1	12	di	-1.82149
subj 14	control	2	arelated	full	pic 26		1	12	mono	-1.63666
subj 14	late	2	arelated	full	pic 21		1	8	mono	-1.66113
subj 14	control	2	arelated	full	pic 20		1	5	di	-1.65289
subj 14	early	4	arelated	afull	pic 20		1	7	di	-1.73611
subj 14	control	2	arelated	full	pic 19		1	6	di	-1.65289
subj 14	early	3	related	afull	pic 19		1	12	di	-1.91939
subj 14	control	4	arelated	afull	pic 6		1	1	di	-1.63934
subj 14	early	4	arelated	afull	pic 4		1	12	di	-1.74216
subj 14	control	1	related	full	pic 19		1	9	di	-1.88679
subj 14	control	4	arelated	afull	pic 26		1	5	mono	-1.64745
subj 14	late	2	arelated	full	pic 8		1	9	di	-1.6835
[truncated: 8,801 more rows]
